# Supplementary material for: Gestational Exposure to 10 Classes of Priority Chemicals and Birth Outcomes in the ECHO Cohort
Source: JAMA Netw Open. 2026 Jun 17;9(6):e2618883. doi: 10.1001/jamanetworkopen.2026.18883 (PMC13276631; doi:10.1001/jamanetworkopen.2026.18883)
Supplement: Supplement 1. — eFigure 1. Flow Chart of Inclusion/Exclusion Criteria Used to Generate the Analytic Sample eFigure 2. Correlations Between Frequently Detected Analyte Concentrations and Chemical Sums eTable 1. Environmental influences on Child Health Outcomes (ECHO) Sites Included in the Current Study (18 Sites) eTable 2. Distribution of Molar Sum and Individual Analyte Concentrations (n = 5318) eTable 3. Characteristics of Newborns and Their Mothers: Comparison of the Study Sample to all ECHO Cohort Participants From 18 Sites eTable 4. Distributions of Analyte Concentrations by Sample Characteristics Among Analytes Detected in ≥ 70% of Samples (n = 5318) eTable 5. Proportion of Analyte Concentrations Greater Than the Lower Limit of Detection by Sample Characteristics Among Analytes Detected in 5–70 % of Samples (n = 5318) eTable 6. Overall and Stratified Associations Between Chemical Biomarker Concentrations and Continuous Gestational Age at Birth (n = 5318) eTable 7. Overall and Stratified Associations Between Chemical Biomarker Concentrations and Categorical Gestational Age at Birth (n = 5318) eTable 8. Overall and Stratified Associations Between Chemical Biomarker Concentrations and Continuous Birth Weight for Gestational Age z-Scores (n = 5318) eTable 9. Overall and Stratified Associations Between Chemical Biomarker Concentrations and Categorical Birth Weight for Gestational Age z-Scores (n = 5318) eTable 10. Dose-Response Associations of Analytes Detected in ≥ 50% of Samples With Continuous and Categorical Gestational Age at Birth (n = 5318) eTable 11. Dose-Response Associations of Analytes Detected in ≥ 50% of Samples With Continuous and Categorical Birth Weight (n = 5318) eTable 12. Associations Between Analytes and Gestational Age Excluding One Cohort Site at a Time eTable 13. Associations Between Analytes and Birth Weight for Gestational Age z-scores Excluding One Cohort Site at a Time eTable 14. Mutually Adjusted Associations Between Chemical Class Sums and Continuous Ge [file jamanetwopen-e2618883-s001.xlsx]

## Sheet: Table of Contents
Buckley JP, Pacyga DC, Xun X, et al; Environmental influences on Child Health Outcomes (ECHO) Cohort Consortium. Gestational exposure to 10 classes of priority chemicals and birth outcomes in the ECHO Cohort. JAMA Netw Open. 2026;9(6):e2618883. doi:10.1001/jamanetworkopen.2026.18883
This supplementary material has been provided by the authors to give readers additional information about their work.
Table of contents
eFigures
eFigure 1. Flow chart of inclusion/exclusion criteria used to generate the analytic sample.
eFigure 2. Correlations between frequently detected analyte concentrations and chemical sums.
eTables
eTable 1. Environmental influences on Child Health Outcomes (ECHO) sites included in the current study (18 sites).
eTable 2. Distribution of molar sum and individual analyte concentrations (n = 5318).
eTable 3. Characteristics of newborns and their mothers: comparison of the study sample to all ECHO Cohort participants from 18 sites.
eTable 4. Distributions of analyte concentrations by sample characteristics among analytes detected in ≥ 70% of samples (n = 5318).
eTable 5. Proportion of analyte concentrations greater than the lower limit of detection by sample characteristics among analytes detected in 5–70 % of samples (n = 5318).
eTable 6. Overall and stratified associations between chemical biomarker concentrations and continuous gestational age at birth (n = 5318).
eTable 7. Overall and stratified associations between chemical biomarker concentrations and categorical gestational age at birth (n = 5318).
eTable 8. Overall and stratified associations between chemical biomarker concentrations and continuous birth weight for gestational age z-scores (n = 5318).
eTable 9. Overall and stratified associations between chemical biomarker concentrations and categorical birth weight for gestational age z-scores (n = 5318).
eTable 10. Dose-response associations of analytes detected in ≥ 50% of samples with continuous and categorical gestational age at birth (n = 5318).
eTable 11. Dose-response associations of analytes detected in ≥ 50% of samples with continuous and categorical birth weight (n = 5318).
eTable 12. Associations between analytes and gestational age excluding one cohort at a time.
eTable 13. Associations between analytes and birth weight-for-gestational age z-scores excluding one cohort at a time.
eTable 14. Mutually adjusted associations between chemical class sums and continuous gestational age at birth (n = 5318).
eTable 15. Mutually adjusted associations between chemical class sums and continuous birth weight z-scores (n = 5318).

## Sheet: eFigure 1
eFigure 1. Flow chart of inclusion/exclusion criteria used to generate the analytic sample.

## Sheet: eFigure 2
eFigure 2. Correlations between analytes detected in ≥ 50% of urine samples.

## Sheet: eTable 1
eTable 1. Environmental influences on Child Health Outcomes (ECHO) sites included in the current study (18 sites).
Site name	Abbreviation	Location	N mothers in ECHO	n mothers (current study)	Years of urine collection	Gestational age at birth (weeks)	Birth weight (grams)	Original study aims
						Median (25th, 75th percentile)	Median (25th, 75th percentile)
Archive for Research in Child Health	ARCH	Michigan	505	176	2008-2012	39.0 (38.0, 40.0)	3289.0 (2998.0, 3607.3)	To examine prenatal risk factors of childhood illnesses
Atlanta ECHO Cohort of Emory University	ATLANTA	Georgia	510	113	2016-2019	39.0 (37.0, 39.0)	3035.0 (2725.0, 3340.0)	To examine the role of the microbiome in preterm birth
Chemicals in our Bodies	CIOB	California	925	568	2014-2021	39.0 (38.0, 40.0)	3410.0 (3075.0, 3720.0)	To examine the cumulative effects of exposure to environmental chemicals and psychosocial stressors on adverse birth outcomes
Columbia Center for Children's Environmental Health - Mothers and Newborns	M and N	New York	727	271	2000-2006	39.0 (38.0, 40.0)	3370.0 (3051.5, 3687.5)	To examine the impact of air pollution exposure on childhood neurodevelopment and obesity
Conditions Affecting Neurocognitive Development and Learning in Early Childhood	CANDLE	Tennessee	1503	692	2006-2011	39.0 (38.0, 40.0)	3282.0 (3006.3, 3605.0)	To examine early life predictors of child socioemotional and neurocognitive development
Columbia Center for Children's Environmental Health - Fair Start Cohort	FAIR START	New York	612	240	2013-2021	39.0 (39.0, 40.0)	3362.5 (3078.8, 3695.0)	To examine the impact of prenatal environmental exposures on neurodevelopmental and growth outcomes in the minority neighborhoods
Illinois Kids Development Study	I-KIDS	Illinois	561	296	2014-2020	39.0 (38.0, 39.0)	3487.0 (3175.0, 3827.0)	To examine the impact of prenatal exposure to endocrine disrupting chemicals (phthalates and phenols) on child early life neurodevelopment
MINNIE	MINNIE	Colorado	620	81	2018-2019	39.0 (38.0, 40.0)	3289.0 (2920.0, 3544.0)	To examine pre- and postnatal relationships between metabolic changes, physical growth, and brain development
The MAGEE Cohort Study	MAGEE	Pennsylvania	345	86	2017-2021	39.0 (38.0, 39.0)	3447.5 (3013.8, 3771.3)	To identify the pre- and postnatal mechanisms involved in adverse childhood neurodevelopemental and obesity among participants with childhood trauma
Maternal and Development Risks from Environmental and Social Stressors	MADRES	California	1067	212	2016-2021	39.0 (37.0, 40.0)	3310.0 (2990.0, 3673.8)	To examine the cumulative effects of prenatal and early-life exposures to multiple environmental chemical contaminants in combination with social stressors on the risk of early childhood obesity and metabolic health
Michigan Archive for Research in Child Health	MARCH	Michigan	1330	569	2017-2021	39.0 (38.0, 40.0)	3335.0 (2955.0, 3624.0)	To examine prenatal risk factors of childhood illnesses
New Hampshire Birth Cohort Study	NHBCS	New Hampshire	2853	628	2012-2021	40.0 (39.0, 41.0)	3455.0 (3113.8, 3780.0)	To examine the early-life impacts of exposure to contaminants from unregulated drinking water, household air pollution from wood stoves, and other prevalent rural environmental exposures
Pregnancy Environment and Lifestyle Study	PETALS	California	1829	139	2013-2016	39.0 (38.0, 40.0)	3400.0 (3110.0, 3700.0)	To examine whether bisphenol A levels are associated with gestational diabetes mellitus and excessive infant birthweight
The Rochester Cohort Study	ROCHESTER	New York	303	261	2016-2019	40.0 (39.0, 40.0)	3381.0 (3040.0, 3730.0)	To identify the pre- and postnatal mechanisms involved in adverse childhood neurodevelopemental and obesity among participants with high psychosocial stress exposure
Columbia Center for Children's Environmental Health Mothers and Newborns - Sibling Study	SIBLING	New York	127	95	2008-2015	39.0 (38.5, 40.0)	3310.0 (3092.5, 3602.5)	To examine relationships between between prenatal exposure to polycyclic aromatic hydrocarbons (PAHs) and adverse child outcomes including reduced intelligence quotient, attention-deficit hyperactivity disorder, and obesity
The Global Alliance to Prevent Prematurity and Stillbirth	GAPPS	Washington	674	300	2010-2014	39.0 (38.0, 40.0)	3510.5 (3045.0, 3832.5)	To examine environmental risk factors of preterm birth
The NYU Children's Health and Environment Study	NYU CHES	New York	3779	448	2018-2020	39.0 (38.0, 40.0)	3282.5 (2990.0, 3600.0)	To examine the role of the environment in child development and disability
Utah Children’s Project	UCP	Utah	523	143	2009-2013	39.0 (38.0, 40.0)	3317.0 (2948.0, 3629.0)	To examine the roles of genetics and the environment in child health and development with a focus on childhood metabolic and respiratory health

## Sheet: eTable 2
eTable 2. Distribution of molar sum and individual analyte concentrations (n = 5318).
Chemical class	Parent compound (if applicable)	Analyte (full name)	Analyte (acronym)	Prioritization Group	Units	LOD	n (%) ≥ LOD	Min	P25	Median	P75	P95	Max
Insecticides	--	Sum of insecticide analytes	∑Insecticides	--	ng/mL	--	--	0.715768	4.39527	6.57381	10.7563	30.5697	845.73
	--	Sum of pyrethroid analytes	∑Pyrethroids	--	ng/mL	--	--	0.12	0.55	1.01	2.2	12.16	286.95
	Permethrin and other pyrethroids	3-phenoxybenzoic acid	PBA	3	ng/mL	0.03	5144 (97%)	<LOD	0.15	0.31	0.65	3.05	164.23
	Trans-permethrin and other pyrethroids	trans-3-(2,2-Dichlorovinyl)-2,2-dimethylcyclopropane carboxylic acid	TDCCA	3	ng/mL	0.04	4194 (79%)	<LOD	0.08	0.31	0.81	5.4	116.99
	Cis-permethrin and other pyrethroids	cis-3-(2,2-Dichlorovinyl)-2,2-dimethylcyclopropane carboxylic acid	CDCCA	3	ng/mL	0.2	1649 (31%)	<LOD	<LOD	<LOD	0.35	3.02	61.16
	Beta-cyfluthrin	4-Fluoro-3-phenoxybenzoic acid	FPBA	3	ng/mL	0.03	772 (15%)	<LOD	<LOD	<LOD	0.03	0.08	12.12
	--	Sum of neonicotinoid insecticide analytes	∑Neonicotinoids	--	ng/mL	--	--	0.27	1.63	2.81	5.12	15.37	767.91
	Acetamiprid	N-desmethyl acetamiprid	NDMA	2	ng/mL	0.05	3381 (64%)	<LOD	<LOD	0.15	0.44	2.1	515.2
	Thiamethoxam	*Thiamethoxam	THX	2	ng/mL	0.05	1535 (29%)	<LOD	<LOD	<LOD	0.08	0.51	19.95
	Imidacloprid	Imidacloprid	IMI	2	ng/mL	0.07	1342 (25%)	<LOD	<LOD	<LOD	0.09	1.31	45.18
	Thiamethoxam	N-desmethyl thiamethoxam	NDMT	2	ng/mL	0.29	1334 (25%)	<LOD	<LOD	<LOD	0.42	4.22	215.82
	Acetamiprid	Acetamiprid	ACE	2	ng/mL	0.04	1229 (23%)	<LOD	<LOD	<LOD	0.05	0.36	14.14
	Clothianidin	Clothianidin	CLO	3	ng/mL	0.16	847 (16%)	<LOD	<LOD	<LOD	<LOD	1.19	120.71
	Thiacloprid-amide	Thiacloprid-amide	TA	3	ng/mL	0.11	683 (13%)	<LOD	<LOD	<LOD	<LOD	1.04	398.76
	Imidaclothiz	Imidaclothiz	IMZ	3	ng/mL	0.21	682 (13%)	<LOD	<LOD	<LOD	<LOD	1.7	338.11
	Nitenpyram	*Nitenpyram	NIT	3	ng/mL	0.06	593 (11%)	<LOD	<LOD	<LOD	<LOD	0.52	243.8
	Dinotefuran	#Dinotefuran	DINF	3	ng/mL	0.16	589 (11%)	<LOD	<LOD	<LOD	<LOD	0.54	153.35
	Imidacloprid, Acetamiprid	*6-Chloronicotinic acid	CINA6	2	ng/mL	0.05	588 (11%)	<LOD	<LOD	<LOD	<LOD	0.14	9.74
	Flonicamid	#Flonicamid	FLNC	3	ng/mL	0.42	493 (9.3%)	<LOD	<LOD	<LOD	<LOD	1.38	45.78
	Thiacloprid	Thiacloprid	THI	2	ng/mL	0.06	375 (7.1%)	<LOD	<LOD	<LOD	<LOD	0.11	2.03
	--	Sum of other insecticide analytes	∑OtherInsecticides	--	ng/mL	--	--	0.08	0.82	1.36	2.25	4.87	244.44
	Chlorpyrifos	3,5,6-trichloro-2-pyridinol	TCPY	2	ng/mL	0.04	5291 (99%)	<LOD	0.49	0.8	1.33	3.05	56.61
	4-Nitrophenol	4-Nitrophenol	PNP	3	ng/mL	0.19	2329 (44%)	<LOD	<LOD	0.14	0.54	1.75	164.27
	Sulfoxaflor	*Sulfoxaflor	SUF	3	ng/mL	0.04	883 (17%)	<LOD	<LOD	<LOD	<LOD	0.19	4.93
Fungicides and Herbicides	--	Sum of fungicides and herbicide analytes	∑FungicidesHerbicides	--	ng/mL	--	--	0.07	1.09	1.59	2.65	7.24	210.57
	2,4-Dichlorophenoxyacetic acid	2,4-Dichlorophenoxyacetic acid	24D	3	ng/mL	0.06	3935 (74%)	<LOD	0.07	0.17	0.31	0.97	137.07
	Metribuzin	#Metribuzin	METB	1	ng/mL	0.84	604 (11%)	<LOD	<LOD	<LOD	<LOD	3.38	109.14
	2,4,5-Trichlorophenoxyacetic acid	2,4,5-Trichlorophenoxyacetic acid	T245	2	ng/mL	0.04	469 (8.8%)	<LOD	<LOD	<LOD	<LOD	0.08	1.65
	Atrazine	Atrazine	ATZ	3	ng/mL	0.07	348 (6.5%)	<LOD	<LOD	<LOD	<LOD	0.09	5.83
	Propiconazole	#Propiconazole	PRPCN	1	ng/mL	0.34	163 (3.1%)	<LOD	<LOD	<LOD	<LOD	<LOD	22.74
	Cyprodinil	Cyprodinil	CYP	1	ng/mL	0.03	140 (2.6%)	<LOD	<LOD	<LOD	<LOD	0.04	1.65
	Pyrimethanil	*Pyrimethanil	PYRM	1	ng/mL	0.08	32 (0.6%)	<LOD	<LOD	<LOD	<LOD	<LOD	1.65
	Tetraconazole	Tetraconazole	TETZ	1	ng/mL	0.26	13 (0.2%)	<LOD	<LOD	<LOD	<LOD	<LOD	1.65
	Tebuconazole	Tebuconazole	TBZ	1	ng/mL	0.09	12 (0.2%)	<LOD	<LOD	<LOD	<LOD	<LOD	1.65
	Azoxystrobin	Azoxystrobin	AZO	1	ng/mL	0.09	7 (0.1%)	<LOD	<LOD	<LOD	<LOD	<LOD	1.9
	Metalaxyl	*Metalaxyl	MET	1	ng/mL	0.09	<5	<LOD	<LOD	<LOD	<LOD	<LOD	1.65
Halogenated Phenols	--	Sum of halogenated phenol analytes	∑HalogenatedPhenols	--	ng/mL	--	--	0.07	0.78	1.09	1.65	3.95	633.86
	Pentachlorophenol	Pentachlorophenol	PCP	3	ng/mL	0.05	3865 (73%)	<LOD	0.05	0.12	0.25	0.93	245.21
	2,3,4,6-Tetrachlorophenol	#2,3,4,6-Tetrachlorophenol	TECP2346	3	ng/mL	0.25	433 (8.1%)	<LOD	<LOD	<LOD	<LOD	0.34	69.34
	2,4,5-Trichlorophenol and 2,4,6-Trichlorophenol	Composite of 2,4,5-Trichlorophenol and 2,4,6-Trichlorophenol	TCP245/TCP246	3	ng/mL	0.39	340 (6.4%)	<LOD	<LOD	<LOD	<LOD	0.44	13.82
	2,3,5,6-Tetrachlorophenol	#2,3,5,6-Tetrachlorophenol	TECP2356	3	ng/mL	0.21	91 (1.7%)	<LOD	<LOD	<LOD	<LOD	<LOD	632.66
	2,3,4,5-Tetrachlorophenol	#2,3,4,5-Tetrachlorophenol	TECP2345	3	ng/mL	0.34	38 (0.7%)	<LOD	<LOD	<LOD	<LOD	<LOD	32.93
Organophosphate Esters	--	Sum of organophosphorus flame retardant analytes	∑OPEs	--	ng/mL	--	--	0.21	2.05	3.27	5.78	19.47	4460.86
	Tris(1,3-dichloropropyl) phosphate	Bis(1,3-dichloro-2-propyl) phosphate	BDCPP	2	ng/mL	0.08	4558 (86%)	<LOD	0.22	0.53	1.21	4.33	175.56
	Triphenyl phosphate	Diphenyl phosphate	DPP	2	ng/mL	0.25	4360 (82%)	<LOD	0.48	0.96	1.97	7.66	3351.42
	Triethyl phosphate	*Triethyl phosphate	TEP	2	ng/mL	0.12	1799 (34%)	<LOD	<LOD	<LOD	0.18	0.78	114.34
	Triphenyl phosphate	Triphenyl phosphate	TPhP	2	ng/mL	0.11	1124 (21%)	<LOD	<LOD	<LOD	<LOD	0.58	65.36
	Tri-n-butyl phosphate and Tri-isobutyl phosphate	Composite of Dibutyl phosphate and Di-isobutyl phosphate	DBUP/DiBP	2	ng/mL	0.15	871 (16%)	<LOD	<LOD	<LOD	<LOD	0.34	336.14
	Tris(2-butoxyethyl) phosphate	#Tris(2-butoxyethyl) phosphate	TBOEP	1	ng/mL	0.2	682 (13%)	<LOD	<LOD	<LOD	<LOD	1.3	411.88
	Tri-n-butyl phosphate and Tri-isobutyl phosphate	*Composite of Tri-n-butyl phosphate and Tri-isobutyl phosphate	TnBP/TiBP	2	ng/mL	0.25	488 (9.2%)	<LOD	<LOD	<LOD	<LOD	1.04	96.49
	Tri-o-cresyl phosphate	#Di-o-cresylphosphate	DoCP	2	ng/mL	0.28	256 (4.8%)	<LOD	<LOD	<LOD	<LOD	<LOD	4506.34
	Tris(2-chloroethyl) phosphate	*Tris(2-chloroethyl) phosphate	TCEP	2	ng/mL	0.11	102 (1.9%)	<LOD	<LOD	<LOD	<LOD	<LOD	29.96
	Tripropyl phosphate	Tripropyl phosphate	TPP	2	ng/mL	0.31	0 (0%)	<LOD	<LOD	<LOD	<LOD	<LOD	1.65
Benzophenones	--	Sum of benozphenone analytes	∑Benzophenones	--	ng/mL	--	--	0.36	18.87	49.93	198.78	2097.46	65589.7
	Benzophenone-1	*Benzophenone-1	BP1	2	ng/mL	0.04	5310 (100%)	<LOD	1.24	3.67	14.66	155.04	6579.56
	Benzophenone-3	Benzophenone-3	BP3	2	ng/mL	0.05	5270 (99%)	<LOD	15.38	43.08	174.36	1782.37	60072.3
	Benzophenone-8	*Benzophenone-8	BP8	3	ng/mL	0.14	3364 (63%)	<LOD	<LOD	0.23	0.54	1.82	305.54
	Benzophenone-1, Benzophenone-3	*4-hydroxybenzophenone	OH4BP	2	ng/mL	0.17	2078 (39%)	<LOD	<LOD	<LOD	0.3	1.22	33.24
	Benzophenone-6	Benzophenone-6	BP6	3	ng/mL	0.06	1323 (25%)	<LOD	<LOD	<LOD	0.08	1.02	157.25
	Benzophenone	*Benzophenone-2	BP2	3	ng/mL	0.22	195 (3.7%)	<LOD	<LOD	<LOD	<LOD	<LOD	21.99
Bisphenols	--	Sum of bisphenol analytes	∑Bisphenols	--	ng/mL	--	--	0.17	2.6	4.25	7.31	23.85	8368.66
	Bisphenol S	Bisphenol S	BPS	2	ng/mL	0.05	4592 (86%)	<LOD	0.14	0.36	0.79	2.51	6433.81
	Bisphenol F	Bisphenol F	BPF	2	ng/mL	0.05	3208 (60%)	<LOD	<LOD	0.18	0.61	3.16	1431.94
	Bisphenol A	Bisphenol A	BPA	2	ng/mL	0.06	1915 (36%)	<LOD	<LOD	<LOD	0.61	3.67	771.22
	Bisphenol A diglycidyl ether	#Bisphenol A diglycidyl ether	BADGE	1	ng/mL	0.18	656 (12%)	<LOD	<LOD	<LOD	<LOD	2.68	4106.98
	Bisphenol AP	Bisphenol AP	BPAP	3	ng/mL	0.21	571 (11%)	<LOD	<LOD	<LOD	<LOD	0.78	24.25
	Bisphenol P	#Bisphenol P	BPP	3	ng/mL	0.06	516 (9.7%)	<LOD	<LOD	<LOD	<LOD	0.2	15.35
	Bisphenol A (2,3-dihydroxypropyl) glycidyl ether	#Bisphenol A (2,3-dihydroxypropyl) glycidyl ether	BADGE2H2O	1	ng/mL	0.68	485 (9.1%)	<LOD	<LOD	<LOD	<LOD	2.64	2009.55
	Bisphenol B	*Bisphenol B	BPB	1	ng/mL	0.35	385 (7.2%)	<LOD	<LOD	<LOD	<LOD	0.76	30.27
	Bisphenol Z	*Bisphenol Z	BPZ	3	ng/mL	0.08	325 (6.1%)	<LOD	<LOD	<LOD	<LOD	0.11	1.65
	Bisphenol A bis(2,3-dihydroxypropyl) glycidyl ether	#Bisphenol A bis(2,3-dihydroxypropyl) glycidyl ether	BADGEH2O	1	ng/mL	0.63	285 (5.4%)	<LOD	<LOD	<LOD	<LOD	0.69	68.05
	Bisphenol AF	*Bisphenol AF	BPAF	1	ng/mL	0.04	54 (1.0%)	<LOD	<LOD	<LOD	<LOD	0.04	7.65
	3,3’,5,5’-Tetrabromobisphenol A	#3,3’,5,5’-Tetrabromobisphenol A	TBBPA3355	1	ng/mL	0.08	45 (0.8%)	<LOD	<LOD	<LOD	<LOD	<LOD	5.92
	2,2’,6,6’-Tetrachlorobisphenol A	#2,2’,6,6’-Tetrachlorobisphenol A	TECBPA2266	1	ng/mL	0.26	<5	<LOD	<LOD	<LOD	<LOD	<LOD	23.82
	3,3’,5-Trichlorobisphenol A	#3,3’,5-Trichlorobisphenol A	TrCBPA335	2	ng/mL	0.34	0 (0%)	<LOD	<LOD	<LOD	<LOD	<LOD	1.65
Parabens	--	Sum of paraben analytes	∑Parabens	--	ng/mL	--	--	0.11	17.26	84.84	289.75	1079.32	16584.7
	Methyl Paraben	Methyl Paraben	MePB	3	ng/mL	0.03	5313 (100%)	<LOD	10.17	49.47	169.51	645.83	10685.2
	Propyl paraben	Propyl paraben	PrPB	3	ng/mL	0.03	5259 (99%)	<LOD	1.43	8.2	42.93	208.22	2575.02
	Ethyl paraben	Ethyl paraben	EtPB	3	ng/mL	0.07	5011 (94%)	<LOD	0.28	0.61	3.07	61.77	2714.58
	Butyl paraben	Butyl paraben	BuPB	3	ng/mL	0.1	1901 (36%)	<LOD	<LOD	<LOD	0.25	8.69	819.66
	Benzyl paraben	*Benzyl paraben	BzPB	3	ng/mL	0.05	1458 (27%)	<LOD	<LOD	<LOD	0.07	0.36	5.91
	Heptyl paraben	Heptyl paraben	HePB	3	ng/mL	0.17	0 (0%)	<LOD	<LOD	<LOD	<LOD	<LOD	1.65
Antimicrobials	--	Sum of antimicrobial analytes	∑Antimicrobials	--	ng/mL	--	--	0.01	0.74	2.83	22.83	305.43	3141.27
	Triclosan	#Triclosan	TCS	3	ng/mL	0.07	5126 (96%)	<LOD	0.64	2.32	15.66	275.46	3006.49
	Triclocarban	Triclocarban	TCC	3	ng/mL	0.05	1901 (36%)	<LOD	<LOD	<LOD	0.13	9.83	2339
Phthalates & Alternatives	--	Sum of all phthalate and phthalate alternative metabolites	∑Phthalates&Alternatives	--	ng/mL	--	--	1.38	81.88	159.07	342.05	1234.98	39031.7
	--	Sum of high molecular weight phthalate metabolites	∑HMWPhthalates	--	ng/mL	--	--	0.73	25.46	50.94	115.78	364.67	4529.26
	Di-2-ethylhexyl phthalate (DEHP)	Sum of di(2-ethylhexyl) phthalate metabolites	∑DEHP	--	ng/mL	--	--	0.14	10.64	20.13	43.4	157.93	4069.53
		Mono (2-ethyl-5-hydroxyhexyl) phthalate	MEHHP	3	ng/mL	0.07	5306 (100%)	<LOD	3.63	6.96	14.68	51.71	1849.53
		Mono (2-ethyl-5-oxohexyl) phthalate	MEOHP	3	ng/mL	0.05	5308 (100%)	<LOD	1.98	3.69	7.62	28.11	1012.46
		Mono-(2-ethyl-5-carboxypentyl) phthalate	MECPP	3	ng/mL	0.35	5259 (99%)	<LOD	3.4	6.49	13.98	49.91	1251.65
		Mono-2-(carboxymethyl) hexyl phthalate	MCMHP	3	ng/mL	0.18	4301 (81%)	<LOD	0.41	1.19	3.14	14.66	421.16
		Mono ethyl hexyl phthalate	MEHP	3	ng/mL	0.09	3639 (68%)	<LOD	<LOD	0.94	3.2	17.54	945.1
	Diisononyl phthalate (DiNP)	Sum of diisononyl phthalate metabolites	∑DiNP	--	ng/mL	--	--	0.04	2.26	4.59	12.15	83.3	3023.88
		*Mono-carboxy isooctyl phthalate	MCiOP	3	ng/mL	0.05	5222 (98%)	<LOD	2.09	4.28	11.42	76.19	2797.61
		#Monohydroxy-iso-nonyl phthalate	MHiNP	2	ng/mL	0.12	3731 (70%)	<LOD	0.12	0.29	0.86	7.57	301.46
	Di-(2-propylheptyl) phthalate (DPHP)	Sum of di-(2-propylheptyl) phthalate metabolites	∑DPHP	--	ng/mL	--	--	0.03	0.59	1.03	2.04	11.86	3585.56
		*Mono-2-(propyl-6-carboxy-hexyl)-phthalate	MPCHP	2	ng/mL	0.05	5222 (98%)	<LOD	0.29	0.52	1	3.41	150.21
		*Mono-2-(propyl-6-oxoheptyl)-phthalate	MPOHP	2	ng/mL	0.04	4317 (81%)	<LOD	0.09	0.25	0.66	7.07	2489.14
		*Mono-2-(propyl-6-hydroxy-heptyl)-phthalate	MPHHP	2	ng/mL	0.06	1702 (32%)	<LOD	<LOD	<LOD	0.14	1.64	892.91
	Di-iso-decyl phthalate (DiDP)	Sum of di-iso-decyl phthalate	∑DiDP	--	ng/mL	--	--	0.05	0.58	1.06	2.06	7.8	1107.44
		Mono-carboxy isononyl phthalate	MCiNP	3	ng/mL	0.06	5191 (98%)	<LOD	0.39	0.83	1.7	6.02	301.46
		*Monohydroxy-iso-decyl phthalate	MHiDP	2	ng/mL	0.16	1100 (21%)	<LOD	<LOD	<LOD	<LOD	1.67	982.74
		Mono-isodecyl phthalate	MiDP	2	ng/mL	0.06	381 (7.2%)	<LOD	<LOD	<LOD	<LOD	0.12	14.2
	Benzylbutyl phthalate (BzBP)	Mono-benzyl phthalate	MBzP	3	ng/mL	0.08	5095 (96%)	<LOD	2.19	5.86	16.2	64.49	870.95
	Di-n-octyl phthalate, Dibutyl phthalate, and other phthalates	#Mono (3-carboxypropyl) phthalate	MCPP	3	ng/mL	0.06	4601 (87%)	<LOD	0.38	0.8	1.59	6.26	164.59
	Di-n-octyl phthalate (DnOP)	Mono(7-carboxyheptyl)phthalate	MCHpP	3	ng/mL	0.23	4219 (79%)	<LOD	0.39	1.05	3.26	32.54	2087.2
		Mono-n-octyl phthalate	MOP	2	ng/mL	0.07	264 (5.0%)	<LOD	<LOD	<LOD	<LOD	0.08	20.3
	Di-n-heptyl phthalate (DnHP)	*Mono-2-heptyl phthalate	MHPP	3	ng/mL	0.05	3232 (61%)	<LOD	<LOD	0.1	0.35	1.52	16.54
	Di-n-hexyl phthalate (DNHxP)	Mono-hexyl phthalate	MHxP	2	ng/mL	0.04	2904 (55%)	<LOD	<LOD	0.06	0.16	0.76	18.41
	Dipropylphthalate (DPP)	Mono-propyl phthalate	MPrP	2	ng/mL	0.11	365 (6.9%)	<LOD	<LOD	<LOD	<LOD	0.14	6.72
	Dipentyl phthalate (DPeP)	*Mono-pentyl phthalate	MPeP	2	ng/mL	0.04	151 (2.8%)	<LOD	<LOD	<LOD	<LOD	0.05	6.09
	Diethyl terephthalate	*Mono-ethyl terephthalate	METP	3	ng/mL	0.08	231 (4.3%)	<LOD	<LOD	<LOD	<LOD	0.08	1.65
	Di-tert-butyl terephthalate	Mono-tert-butyl terephthalate	MtBTP	3	ng/mL	0.08	67 (1.3%)	<LOD	<LOD	<LOD	<LOD	<LOD	1.65
	Benzylbutyl terephthalate	*Mono-benzyl terephthalate	MBzTP	3	ng/mL	0.09	14 (0.3%)	<LOD	<LOD	<LOD	<LOD	<LOD	1.65
	--	Sum of low molecular weight phthalate metabolites	∑LMWPhthalates	--	ng/mL	--	--	0.29	31.77	64.9	152	697.97	30371
	Diethyl phthalate (DEP)	Monoethyl phthalate	MEP	2	ng/mL	0.08	5307 (100%)	<LOD	13.93	34.44	99.77	578.16	27240.5
	Di-n-butyl phthalate (DnBP) and di-iso-butyl phthalate (DiBP)	Composite of mono-n-butyl phthalate and mono-isobutyl phthalate	MnBP/MiBP	2	ng/mL	0.15	5298 (100%)	<LOD	10.68	19.66	37.25	97.49	2867.8
	Dimethyl phthalate (DMP)	Mono-methyl phthalate	MMP	2	ng/mL	0.32	3346 (63%)	<LOD	<LOD	1.34	3.1	10.78	223.45
	Di-iso-propylphthalate (DiPP)	Mono-isopropyl phthalate	MiPP	2	ng/mL	0.1	1396 (26%)	<LOD	<LOD	<LOD	0.11	0.42	94.62
	Cyclohexane-1,2-dicarboxylic acid-diisononyl ester (DiNCH)	Sum of metabolites	∑DiNCH	--	ng/mL	--	--	0.01	0.14	0.3	0.78	5.34	387.572
		Cyclohexane-1,2-dicarboxylic acid mono hydroxyisononyl ester	MHiNCH	2	ng/mL	0.04	3575 (67%)	<LOD	<LOD	0.12	0.4	3.1	296.94
		*Cyclohexane-1,2-dicarboxylic acid-mono(oxo-isononyl) ester	MONCH	2	ng/mL	0.05	3202 (60%)	<LOD	<LOD	0.08	0.21	1.14	85.2
		Cyclohexane-1,2-dicarboxylic acid mono carboxyisooctyl ester	MCOCH	2	ng/mL	0.06	2633 (50%)	<LOD	<LOD	0.06	0.18	1.11	78.89
	--	#Phthalic acid	PA	3	ng/mL	5	693 (13%)	<LOD	<LOD	<LOD	<LOD	12.63	393.73
Polycyclic Aromatic Hydrocarbons	--	Sum of polycyclic aromatic hydrocarbon analytes	∑PAHs	--	ng/L	--	--	0.18	5.63	10.13	19.13	52.41	5967.99
	Naphthalene	2-hydroxynaphthalene	NAP2	2	ng/L	0.05	5234 (98%)	<LOD	1.97	4.35	9.47	26.95	573.99
	Naphthalene	1-hydroxynaphthalene	NAP1	2	ng/L	0.11	4105 (77%)	<LOD	0.31	1.27	3.05	13.58	4721.27
	Phenanthrene	Composite of 1-hydroxphenanthrene and 9-hydroxyphenanthrene	PHEN1/PHEN9	2	ng/L	0.19	3716 (70%)	<LOD	<LOD	0.62	1.19	3.26	60.09
	Pyrene	1-hydroxypyrene	PYR1	2	ng/L	0.06	3602 (68%)	<LOD	0.06	0.12	0.22	0.52	13.21
	Phenanthrene	Composite of 2-hydroxyphenanthrene and 3-hydroxyphenanthrene	PHEN2/PHEN3	2	ng/L	0.11	2747 (52%)	<LOD	<LOD	0.13	0.23	0.55	10.69
	Fluorene	Composite of 2-hydroxyfluorene, 3-hydroxyfluorene, and 9-hydroxyfluorene	FLUO2/3/9	2	ng/L	0.35	2439 (46%)	<LOD	<LOD	<LOD	0.6	1.9	25.61
	Phenanthrene	4-hydroxyphenanthrene	PHEN4	2	ng/L	0.15	952 (18%)	<LOD	<LOD	<LOD	<LOD	0.4	20.15
Reported analyte concentrations are specific gravity-adjusted to account for urine dilution. Analytes from the same class were molar summed, and the molar sum was multiplied by the average molecular weight of all analytes included in the sum to express the molar sum concentration in ng/mL. Denoted in the Analyte (full name) column: *not previously included in NHANES; #not previously included in E…

## Sheet: eTable 3
eTable 3. Characteristics of newborns and their mothers: comparison of the study sample to all ECHO Cohort participants from 18 sites.
	Study sample	All participants
	(n=5318)a	(n=18,793)b
Maternal Characteristics	n (%)
Self-reported race and ethnicity
Non-Hispanic Asian	264 (5.0)	1051 (5.8)
Non-Hispanic Black	999 (19.0)	3019 (16.6)
Hispanic	1273 (24.2)	5298 (29.2)
Non-Hispanic White	2537 (48.2)	8087 (44.6)
Otherc	187 (3.6)	682 (3.8)
Education
High school degree or less	1567 (32.7)	4930 (32.3)
College degree	2100 (43.9)	7033 (46.1)
Graduate or professional degree	1118 (23.4)	3278 (21.5)
Parity
≥ 1 child	2815 (56.2)	8908 (54.2)
No child	2192 (43.8)	7519 (45.8)
Tobacco use during pregnancy
No	4022 (93.0)	13,347 (94.0)
Yes	304 (7.0)	846 (6.0)
Site (location)
ARCH (Michigan)	176 (3.3)	505 (2.7)
ATLANTA (Georgia)	113 (2.1)	510 (2.6)
CIOB (California)	568 (10.7)	925 (4.9)
M and N (New York)	271 (5.1)	727 (3.9)
CANDLE (Tennessee)	692 (13.0)	1503 (8.0)
FAIR START (New York)	240 (4.5)	612 (3.3)
I-KIDS (Illinois)	296 (5.6)	561 (3.0)
MINNIE (Colorado)	81 (1.5)	620 (3.3)
MAGEE (Pennsylvania)	86 (1.6)	345 (1.8)
MADRES (California)	212 (4.0)	1067 (5.7)
MARCH (Michigan)	569 (10.7)	1330 (7.1)
NHBCS (New Hampshire)	628 (11.8)	2853 (15.2)
PETALS (California)	139 (2.6)	1829 (9.7)
ROCHESTER (New York)	261 (4.9)	303 (1.6)
SIBLING (New York)	95 (1.8)	127 (0.7)
GAPPS (Washington)	300 (5.6)	674 (3.6)
NYU CHES (New York)	448 (8.4)	3779 (20.1)
UCP (Utah)	143 (2.7)	523 (2.8)
	Median (25th, 75th percentile)
Age at delivery (years)	30.7 (26.1, 34.3)	30.7 (26.1, 34.4)
Pre-pregnancy body mass index (kg/m2)	25.4 (22.2, 30.5)	25.6 (22.3, 30.7)
aMissing (n): maternal race and ethnicity (58 missing), education (533 missing), parity (311 missing), tobacco use (992 missing), pre-pregnancy body mass index (441 missing). bMissing (n): maternal race and ethnicity (656 missing), education (3552 missing), parity (2366 missing), tobacco use (4600 missing), pre-pregnancy body mass index (3561 missing). If a participant had multiple pregnancies, s…

## Sheet: eTable 4
eTable 4. Distributions of analyte concentrations by sample characteristics among analytes detected in ≥ 70% of samples (n = 5318).
		Insecticides							Other Insecticides		Halogenated Phenols		Organophosphate Esters			Benzophenones			Bisphenols		Parabens				Antimicrobials		Phthalates and Alternatives																					Polycyclic Aromatic Hydrocarbons
Sample characteristic		∑Insecticides	∑Pyrethroids	PBA	TDCCA	∑FungicidesHerbicides	24D	∑Neonicotinoids	∑OtherInsecticides	TCPY	∑HalogenatedPhenols	PCP	∑OPEs	BDCPP	DPP	∑Benzophenones	BP1	BP3	∑Bisphenols	BPS	∑Parabens	MePB	PrPB	EtPB	∑Antimicrobials	TCS	∑Phthalates&Alternatives	∑HMWPhthalates	∑DEHP	MEHHP	MEOHP	MECPP	MCMHP	∑DiNP	MCiOP	∑DPHP	MPCHP	MPOHP	∑DiDP	MCiNP	MBzP	MCPP	MCHpP	∑LMWPhthalates	MEP	MnBP/MiBP	∑DiNCH	∑PAHs	NAP2
	n		Median [25th percentile, 75th percentile]
Cohort (location)
ARCH (Michigan)	176	5.82 [4.39, 9.34]	1.44 [0.77, 3.31]	0.30 [0.16, 0.71]	0.47 [0.20, 1.21]	1.58 [1.17, 2.34]	0.20 [0.13, 0.32]	1.97 [1.43, 3.11]	1.22 [0.73, 1.89]	1.03 [0.61, 1.63]	1.27 [0.99, 1.70]	0.25 [0.17, 0.39]	2.95 [2.07, 5.05]	0.74 [0.38, 1.28]	1.11 [0.66, 1.72]	60.60 [30.04, 189.47]	4.92 [1.50, 14.98]	53.80 [25.91, 167.58]	5.34 [3.03, 9.13]	0.40 [0.16, 1.00]	244.94 [76.53, 563.92]	134.49 [46.38, 307.89]	33.75 [6.11, 93.15]	1.30 [0.50, 10.86]	14.92 [5.33, 45.94]	11.45 [4.20, 31.92]	354.67 [223.60, 791.93]	133.76 [86.67, 229.62]	44.93 [31.31, 78.54]	14.20 [9.27, 24.21]	8.84 [5.51, 14.68]	16.98 [10.76, 28.75]	3.43 [1.53, 6.98]	20.11 [10.14, 52.29]	19.93 [9.70, 48.22]	1.57 [1.04, 2.68]	1.13 [0.81, 1.79]	0.18 [0.05, 0.44]	2.56 [1.69, 4.12]	2.44 [1.55, 4.13]	20.76 [13.60, 46.78]	2.08 [1.25, 3.63]	4.06 [1.45, 12.38]	127.06 [64.00, 320.20]	68.95 [34.58, 245.20]	32.30 [18.44, 55.97]	0.13 [0.08, 0.30]	9.97 [5.31, 19.94]	3.20 [1.56, 6.25]
ATLANTA (Georgia)	113	6.72 [4.48, 9.89]	1.25 [0.85, 2.64]	0.46 [0.28, 0.84]	0.49 [0.14, 1.05]	1.49 [1.11, 2.34]	0.21 [0.12, 0.30]	2.46 [1.57, 4.89]	1.35 [0.86, 2.05]	0.93 [0.57, 1.56]	1.20 [0.93, 1.50]	0.20 [0.09, 0.36]	4.43 [2.86, 6.89]	1.34 [0.71, 2.84]	1.20 [0.60, 2.31]	14.86 [8.72, 30.54]	0.82 [0.48, 1.71]	12.49 [6.49, 25.26]	4.85 [3.07, 8.72]	0.57 [0.27, 1.63]	91.59 [31.68, 303.05]	58.11 [19.01, 196.89]	11.75 [2.26, 39.27]	1.04 [0.43, 3.80]	1.84 [1.03, 9.38]	1.44 [0.75, 4.02]	214.43 [121.89, 336.64]	34.99 [23.21, 66.03]	16.05 [9.30, 26.16]	5.37 [3.09, 8.59]	2.91 [1.66, 4.56]	4.92 [2.95, 7.77]	1.07 [0.52, 2.04]	3.42 [2.29, 5.34]	3.40 [2.08, 5.44]	0.86 [0.57, 1.96]	0.44 [0.31, 0.70]	0.34 [0.18, 0.84]	1.04 [0.55, 1.58]	0.83 [0.40, 1.30]	6.64 [3.20, 13.76]	0.60 [0.38, 1.06]	0.60 [0.29, 1.36]	119.33 [62.72, 209.40]	81.42 [38.53, 140.61]	23.60 [11.67, 44.82]	0.96 [0.39, 2.23]	14.97 [8.99, 21.56]	7.08 [3.36, 12.80]
CIOB (California)	568	6.12 [4.10, 10.38]	0.86 [0.50, 1.88]	0.29 [0.15, 0.65]	0.24 [0.08, 0.71]	1.69 [1.06, 2.77]	0.15 [0.06, 0.32]	2.99 [1.79, 5.03]	1.24 [0.73, 2.01]	0.61 [0.41, 0.96]	1.06 [0.71, 1.61]	0.08 [0.04, 0.14]	2.52 [1.75, 4.15]	0.32 [0.14, 0.64]	0.65 [0.35, 1.44]	79.91 [27.01, 297.34]	5.48 [1.59, 22.32]	67.79 [22.39, 266.01]	3.72 [2.42, 6.10]	0.36 [0.17, 0.69]	50.65 [10.00, 167.93]	28.16 [5.67, 96.73]	3.79 [0.56, 24.55]	0.50 [0.24, 2.08]	1.02 [0.41, 6.34]	0.86 [0.36, 4.92]	91.03 [54.53, 159.75]	26.30 [16.47, 43.79]	13.39 [8.25, 22.86]	4.67 [2.92, 7.84]	2.47 [1.61, 3.99]	4.02 [2.57, 6.63]	0.73 [0.29, 1.61]	2.70 [1.59, 5.02]	2.40 [1.43, 4.52]	0.66 [0.43, 1.22]	0.32 [0.21, 0.50]	0.22 [0.12, 0.46]	0.64 [0.38, 1.08]	0.44 [0.27, 0.85]	2.13 [1.01, 5.12]	0.49 [0.22, 0.89]	0.80 [0.38, 1.79]	40.59 [22.91, 75.81]	19.91 [9.34, 47.85]	12.62 [8.05, 20.84]	0.31 [0.18, 0.68]	7.85 [4.62, 15.11]	3.73 [1.69, 8.76]
M and N (New York)	271	5.63 [4.31, 8.22]	0.99 [0.55, 2.04]	0.14 [0.08, 0.26]	0.38 [0.09, 0.91]	1.50 [1.05, 2.51]	0.14 [0.08, 0.23]	1.82 [1.27, 3.03]	1.85 [1.14, 2.77]	1.43 [0.93, 2.31]	1.15 [0.83, 1.55]	0.15 [0.09, 0.25]	2.61 [1.51, 7.50]	0.11 [0.05, 0.29]	0.90 [0.44, 1.63]	22.06 [10.41, 61.96]	1.61 [0.59, 4.87]	17.40 [8.08, 51.93]	4.21 [2.09, 6.62]	0.08 [0.02, 0.40]	170.65 [66.57, 379.97]	103.71 [39.58, 251.82]	20.64 [6.02, 60.64]	0.70 [0.36, 3.06]	11.33 [3.93, 50.58]	8.47 [2.84, 32.34]	502.62 [313.99, 852.16]	151.95 [96.30, 266.00]	85.98 [55.20, 177.30]	26.97 [16.97, 53.22]	16.26 [10.36, 31.87]	27.75 [15.84, 51.20]	7.46 [4.05, 16.44]	4.23 [2.71, 7.43]	4.07 [2.64, 7.34]	0.71 [0.50, 1.06]	0.65 [0.44, 0.98]	0.03 [0.02, 0.04]	1.59 [1.03, 2.35]	1.50 [0.92, 2.26]	22.70 [11.78, 45.42]	1.30 [0.79, 1.96]	0.30 [0.14, 0.93]	224.16 [131.47, 433.82]	149.29 [82.85, 320.54]	46.16 [29.29, 74.91]	0.08 [0.05, 0.13]	7.48 [5.20, 11.13]	1.93 [0.81, 3.36]
CANDLE (Tennessee)	692	7.12 [4.85, 11.20]	1.29 [0.76, 2.86]	0.42 [0.25, 0.82]	0.44 [0.16, 1.04]	1.60 [1.12, 2.61]	0.18 [0.09, 0.32]	2.35 [1.45, 4.08]	1.74 [1.13, 2.76]	1.15 [0.82, 1.74]	1.47 [1.04, 2.26]	0.38 [0.18, 0.81]	3.87 [2.53, 6.38]	0.87 [0.40, 1.79]	1.36 [0.74, 2.63]	29.99 [12.50, 172.35]	2.41 [0.86, 13.73]	24.47 [9.54, 150.25]	6.19 [3.74, 9.88]	0.26 [0.10, 0.57]	313.27 [122.42, 673.91]	179.41 [68.73, 396.02]	44.90 [12.90, 117.91]	1.45 [0.42, 9.73]	25.92 [8.49, 119.41]	12.22 [4.35, 50.90]	426.13 [249.65, 868.53]	130.10 [87.81, 204.77]	57.60 [37.10, 98.81]	20.51 [12.89, 35.70]	10.23 [6.45, 17.54]	17.00 [10.66, 28.86]	4.40 [2.31, 8.68]	11.37 [6.16, 27.67]	10.40 [5.56, 25.08]	1.36 [0.88, 2.17]	1.02 [0.64, 1.70]	0.16 [0.05, 0.36]	1.72 [1.04, 3.10]	1.56 [0.92, 2.91]	17.76 [9.44, 35.87]	1.58 [0.97, 2.80]	3.29 [1.46, 10.07]	192.25 [94.43, 458.10]	130.99 [57.36, 367.28]	36.38 [23.26, 57.63]	0.11 [0.07, 0.20]	11.23 [6.89, 18.86]	3.91 [2.09, 6.74]
FAIR START (New York)	240	6.31 [4.33, 10.62]	0.66 [0.39, 1.34]	0.27 [0.15, 0.46]	0.14 [0.03, 0.43]	1.47 [1.06, 2.35]	0.14 [0.08, 0.25]	3.59 [2.27, 6.50]	1.16 [0.78, 1.87]	0.66 [0.42, 1.08]	0.88 [0.69, 1.19]	0.08 [0.04, 0.12]	3.19 [2.08, 5.01]	0.45 [0.22, 0.91]	1.22 [0.54, 2.39]	31.12 [13.71, 107.40]	1.61 [0.72, 5.41]	23.45 [11.29, 89.76]	3.97 [2.64, 6.28]	0.67 [0.33, 1.19]	47.19 [14.32, 227.80]	29.47 [8.11, 141.57]	3.41 [1.08, 20.01]	0.50 [0.25, 1.54]	2.59 [0.76, 41.87]	2.16 [0.61, 39.68]	174.05 [113.62, 297.11]	45.48 [28.56, 104.66]	21.83 [12.17, 40.15]	7.77 [4.36, 12.87]	3.92 [2.23, 6.86]	7.67 [3.83, 12.50]	1.19 [0.53, 2.51]	4.29 [2.22, 9.78]	3.99 [2.14, 9.13]	1.15 [0.57, 3.95]	0.40 [0.22, 0.81]	0.52 [0.20, 2.00]	0.81 [0.47, 2.01]	0.56 [0.28, 1.30]	3.61 [1.97, 9.29]	0.52 [0.19, 1.08]	0.62 [0.25, 1.65]	80.63 [50.03, 140.87]	40.70 [22.99, 79.27]	30.31 [18.57, 51.23]	0.50 [0.23, 1.33]	19.59 [11.25, 31.76]	10.50 [5.94, 19.37]
I-KIDS (Illinois)	296	6.87 [4.85, 11.52]	1.17 [0.66, 3.00]	0.37 [0.21, 0.86]	0.46 [0.18, 1.37]	1.68 [1.19, 2.47]	0.27 [0.14, 0.44]	2.73 [1.73, 4.73]	1.51 [0.97, 2.43]	0.96 [0.64, 1.61]	1.09 [0.84, 1.43]	0.16 [0.10, 0.28]	3.21 [2.20, 5.40]	0.67 [0.35, 1.31]	1.25 [0.68, 2.46]	99.64 [40.61, 315.07]	6.12 [2.48, 18.55]	89.72 [35.63, 280.07]	3.68 [2.61, 6.23]	0.37 [0.15, 0.82]	32.82 [9.21, 131.45]	17.49 [5.20, 78.98]	2.76 [0.78, 11.90]	0.49 [0.27, 1.67]	5.22 [1.66, 22.29]	4.34 [1.46, 18.62]	147.24 [97.18, 241.04]	56.28 [33.59, 103.17]	20.07 [12.97, 33.31]	7.11 [4.68, 11.81]	3.99 [2.55, 6.23]	6.43 [4.04, 11.81]	1.27 [0.73, 2.34]	6.48 [3.54, 17.70]	5.83 [3.27, 16.06]	1.16 [0.74, 1.97]	0.66 [0.40, 1.07]	0.32 [0.14, 0.67]	1.21 [0.75, 2.02]	1.04 [0.60, 1.85]	7.54 [3.81, 18.31]	1.01 [0.58, 1.83]	1.71 [0.65, 5.20]	52.21 [36.47, 92.45]	23.44 [13.40, 49.72]	24.00 [15.45, 37.07]	0.50 [0.26, 1.09]	8.14 [5.01, 13.33]	3.06 [1.55, 6.36]
MINNIE (Colorado)	81	5.70 [4.02, 9.11]	1.02 [0.64, 2.24]	0.29 [0.15, 0.59]	0.33 [0.11, 0.73]	1.72 [1.17, 2.33]	0.22 [0.12, 0.43]	2.99 [1.69, 4.76]	0.96 [0.71, 1.52]	0.70 [0.42, 0.97]	1.01 [0.77, 1.49]	0.11 [0.05, 0.16]	3.40 [2.47, 5.75]	0.85 [0.45, 2.01]	1.01 [0.55, 1.98]	43.27 [21.12, 148.64]	2.76 [1.12, 7.56]	38.34 [18.45, 132.10]	4.53 [2.74, 8.11]	0.52 [0.26, 1.14]	42.86 [12.89, 205.33]	30.25 [7.76, 122.54]	3.55 [0.94, 12.14]	0.49 [0.26, 0.93]	0.81 [0.45, 1.91]	0.70 [0.40, 1.82]	117.44 [71.03, 240.50]	38.17 [23.22, 61.01]	13.89 [7.74, 27.33]	4.82 [2.78, 9.83]	2.74 [1.60, 5.61]	4.39 [2.54, 8.64]	0.79 [0.21, 1.52]	3.98 [2.46, 11.02]	3.72 [2.40, 10.63]	0.98 [0.53, 3.66]	0.42 [0.22, 0.76]	0.44 [0.22, 2.66]	0.99 [0.50, 1.92]	0.77 [0.38, 1.37]	3.76 [1.49, 8.76]	0.56 [0.27, 1.02]	0.87 [0.34, 2.34]	53.81 [30.47, 121.65]	32.82 [13.22, 77.08]	15.22 [8.50, 21.79]	0.75 [0.38, 1.47]	14.90 [8.90, 25.31]	7.95 [4.84, 15.70]
MAGEE (Pennsylvania)	86	8.33 [4.90, 11.88]	1.23 [0.66, 3.47]	0.47 [0.24, 1.25]	0.40 [0.13, 1.03]	1.49 [1.12, 3.88]	0.22 [0.10, 0.34]	3.37 [1.96, 5.76]	1.22 [0.66, 2.31]	0.78 [0.44, 1.33]	1.16 [0.88, 1.86]	0.19 [0.11, 0.34]	3.06 [1.72, 5.18]	0.72 [0.27, 1.33]	0.79 [0.42, 1.47]	74.39 [20.36, 193.84]	5.87 [1.14, 23.63]	61.55 [15.41, 167.44]	4.16 [2.37, 6.37]	0.40 [0.16, 1.01]	48.14 [11.61, 201.65]	29.41 [5.33, 114.31]	4.68 [0.76, 27.07]	0.58 [0.29, 2.76]	1.96 [0.72, 5.12]	1.83 [0.65, 4.89]	115.45 [66.47, 208.62]	34.41 [19.52, 59.09]	14.22 [8.47, 21.03]	5.00 [3.13, 7.54]	2.54 [1.51, 4.02]	4.50 [2.72, 7.44]	0.81 [0.36, 1.40]	3.82 [2.37, 9.59]	3.67 [2.21, 8.62]	1.19 [0.64, 2.02]	0.42 [0.31, 0.71]	0.51 [0.20, 1.17]	0.99 [0.61, 1.63]	0.71 [0.42, 1.09]	4.34 [1.56, 7.80]	0.74 [0.37, 1.25]	1.14 [0.43, 2.07]	51.87 [26.70, 106.07]	26.84 [11.74, 58.13]	17.48 [9.10, 31.95]	0.67 [0.38, 1.59]	10.55 [5.07, 20.26]	3.98 [2.25, 9.52]
MADRES (California)	212	8.19 [5.76, 13.38]	1.37 [0.75, 2.74]	0.46 [0.25, 0.93]	0.45 [0.13, 1.03]	1.57 [1.19, 2.77]	0.16 [0.08, 0.32]	3.14 [1.99, 6.87]	1.92 [1.21, 3.27]	0.96 [0.57, 1.42]	1.02 [0.81, 1.57]	0.12 [0.06, 0.19]	3.46 [2.06, 6.39]	0.82 [0.44, 1.87]	1.00 [0.52, 2.11]	66.77 [28.33, 190.75]	4.40 [1.76, 15.20]	58.48 [23.16, 168.43]	4.66 [2.85, 8.18]	0.84 [0.41, 1.54]	62.21 [15.17, 295.67]	36.87 [9.21, 161.45]	4.80 [1.26, 36.31]	0.66 [0.32, 2.61]	1.23 [0.49, 4.90]	1.12 [0.44, 4.11]	142.61 [87.76, 246.80]	35.73 [24.60, 58.74]	20.42 [13.26, 31.70]	7.30 [4.33, 10.50]	3.36 [2.21, 5.30]	6.59 [4.56, 10.67]	1.11 [0.54, 2.17]	3.75 [2.05, 6.90]	3.52 [1.92, 6.34]	0.85 [0.53, 1.58]	0.40 [0.26, 0.59]	0.31 [0.14, 0.77]	0.82 [0.48, 1.25]	0.58 [0.31, 0.95]	3.51 [1.60, 6.67]	0.65 [0.32, 1.06]	0.79 [0.36, 1.34]	72.53 [39.05, 129.00]	31.15 [17.79, 78.46]	22.24 [13.15, 40.24]	0.66 [0.33, 1.52]	16.66 [9.85, 27.87]	9.65 [4.65, 18.76]
MARCH (Michigan)	569	6.60 [4.69, 11.44]	0.99 [0.58, 1.88]	0.37 [0.18, 0.71]	0.24 [0.08, 0.63]	1.65 [1.15, 3.08]	0.15 [0.07, 0.29]	3.27 [1.86, 6.19]	1.27 [0.79, 1.96]	0.64 [0.44, 1.02]	1.08 [0.78, 1.66]	0.13 [0.06, 0.23]	3.98 [2.43, 6.54]	0.81 [0.35, 1.70]	1.12 [0.54, 2.23]	31.08 [13.46, 89.16]	2.37 [0.97, 7.60]	25.76 [10.36, 78.71]	4.73 [3.03, 8.36]	0.45 [0.22, 0.92]	50.70 [11.42, 187.22]	30.44 [6.95, 106.83]	4.44 [0.74, 23.66]	0.56 [0.23, 2.09]	0.79 [0.41, 2.16]	0.68 [0.36, 1.83]	116.85 [66.41, 198.04]	31.95 [19.83, 54.94]	13.16 [8.32, 22.19]	4.58 [2.90, 7.58]	2.37 [1.50, 3.70]	4.18 [2.48, 6.66]	0.71 [0.33, 1.47]	2.59 [1.57, 4.49]	2.40 [1.47, 4.29]	0.93 [0.55, 1.86]	0.37 [0.25, 0.63]	0.37 [0.16, 0.85]	0.76 [0.47, 1.31]	0.49 [0.28, 0.91]	4.57 [2.13, 10.90]	0.59 [0.26, 1.04]	0.74 [0.35, 1.42]	50.86 [27.70, 102.75]	25.73 [11.87, 67.35]	16.04 [9.99, 28.80]	0.51 [0.27, 1.09]	14.85 [8.16, 27.99]	7.99 [3.79, 15.09]
NHBCS (New Hampshire)	628	5.31 [3.49, 8.92]	0.85 [0.47, 1.90]	0.26 [0.12, 0.57]	0.27 [0.08, 0.78]	1.46 [0.97, 2.54]	0.15 [0.07, 0.25]	2.59 [1.48, 4.49]	0.82 [0.52, 1.54]	0.49 [0.30, 0.81]	0.96 [0.62, 1.52]	0.09 [0.04, 0.17]	2.20 [1.48, 3.86]	0.34 [0.17, 0.70]	0.56 [0.29, 1.05]	51.28 [23.29, 182.82]	4.10 [1.62, 13.23]	44.81 [19.61, 165.41]	2.97 [1.79, 4.89]	0.20 [0.09, 0.47]	26.41 [5.10, 93.97]	15.10 [2.76, 55.95]	2.82 [0.30, 14.76]	0.32 [0.17, 1.48]	0.99 [0.38, 4.41]	0.89 [0.33, 3.77]	62.80 [39.57, 106.37]	24.56 [15.11, 44.75]	9.59 [5.98, 14.88]	3.40 [2.09, 5.31]	1.88 [1.14, 2.80]	3.07 [1.84, 4.96]	0.51 [0.19, 1.05]	2.59 [1.25, 6.63]	2.39 [1.18, 6.33]	0.65 [0.39, 1.34]	0.30 [0.19, 0.52]	0.18 [0.08, 0.50]	0.68 [0.38, 1.30]	0.47 [0.23, 0.94]	2.98 [1.44, 6.60]	0.46 [0.24, 0.87]	0.66 [0.30, 1.77]	21.75 [12.96, 40.77]	9.10 [4.46, 23.02]	8.42 [5.38, 12.81]	0.28 [0.15, 0.77]	6.22 [3.72, 12.11]	2.97 [1.43, 6.06]
PETALS (California)	139	7.58 [4.99, 10.92]	1.19 [0.60, 2.73]	0.30 [0.15, 0.84]	0.36 [0.10, 1.05]	1.68 [1.21, 2.67]	0.20 [0.13, 0.34]	2.91 [1.79, 4.70]	1.33 [0.91, 2.37]	1.01 [0.68, 1.72]	1.08 [0.85, 1.62]	0.14 [0.07, 0.26]	3.43 [2.31, 5.19]	0.91 [0.37, 1.71]	1.00 [0.47, 1.79]	218.31 [48.82, 703.09]	13.10 [2.59, 42.18]	197.68 [42.89, 600.75]	4.80 [3.30, 7.95]	0.69 [0.30, 1.28]	119.63 [37.65, 458.05]	75.23 [21.50, 250.36]	12.37 [2.96, 63.49]	1.16 [0.38, 11.56]	8.58 [2.37, 53.55]	6.11 [1.98, 47.08]	166.76 [90.94, 254.29]	52.19 [27.72, 92.79]	15.55 [9.51, 32.91]	5.16 [3.05, 11.04]	2.43 [1.41, 5.11]	5.65 [3.71, 11.29]	1.97 [0.91, 3.10]	10.21 [4.43, 24.42]	9.62 [4.13, 22.92]	1.26 [0.79, 2.20]	0.82 [0.49, 1.42]	0.17 [0.07, 0.48]	1.49 [1.02, 2.51]	1.39 [0.87, 2.25]	4.38 [2.26, 9.07]	1.01 [0.47, 1.82]	1.44 [0.51, 5.82]	69.16 [36.74, 127.71]	33.74 [13.86, 84.78]	18.98 [9.35, 37.74]	0.30 [0.17, 0.76]	10.07 [6.16, 18.80]	4.99 [2.45, 10.66]
ROCHESTER (New York)	261	7.49 [4.65, 13.89]	1.15 [0.71, 2.76]	0.36 [0.22, 0.84]	0.35 [0.16, 0.99]	1.75 [1.26, 3.33]	0.24 [0.11, 0.43]	3.50 [1.88, 7.09]	1.35 [0.82, 2.17]	0.83 [0.55, 1.32]	1.15 [0.87, 1.79]	0.18 [0.09, 0.32]	3.85 [2.64, 6.15]	0.89 [0.44, 2.21]	1.07 [0.57, 1.90]	51.20 [20.77, 252.38]	4.06 [1.41, 14.97]	45.21 [16.65, 206.96]	4.45 [2.64, 7.89]	0.51 [0.22, 0.99]	59.05 [9.61, 209.56]	29.66 [5.66, 133.94]	5.45 [0.97, 29.03]	0.55 [0.30, 2.08]	1.61 [0.77, 6.11]	1.45 [0.68, 4.48]	133.19 [79.03, 249.59]	39.46 [25.38, 69.41]	15.05 [10.23, 24.87]	5.43 [3.44, 8.69]	3.06 [1.98, 5.28]	5.02 [3.22, 8.12]	0.83 [0.42, 1.73]	3.78 [2.37, 6.02]	3.60 [2.12, 5.67]	1.11 [0.71, 2.78]	0.48 [0.30, 0.83]	0.43 [0.20, 1.46]	1.00 [0.66, 1.90]	0.79 [0.44, 1.42]	5.74 [3.12, 15.32]	0.64 [0.32, 1.03]	0.82 [0.40, 1.67]	54.23 [32.28, 112.83]	25.32 [12.12, 67.67]	18.84 [12.81, 30.10]	0.80 [0.40, 2.03]	11.40 [7.42, 19.35]	5.28 [2.15, 10.21]
SIBLING (New York)	95	6.32 [4.36, 10.14]	0.81 [0.42, 1.59]	0.26 [0.15, 0.55]	0.22 [0.08, 0.59]	1.20 [0.88, 1.67]	0.06 [0.03, 0.14]	2.51 [1.21, 4.63]	1.77 [1.13, 2.87]	0.69 [0.44, 0.98]	0.92 [0.68, 1.13]	0.08 [0.04, 0.13]	3.93 [2.21, 6.07]	0.40 [0.20, 0.97]	1.61 [0.84, 3.55]	25.82 [12.52, 105.87]	2.55 [0.78, 8.85]	22.01 [9.83, 98.83]	4.56 [3.14, 7.07]	0.33 [0.12, 0.64]	238.50 [69.57, 617.82]	150.25 [48.20, 411.53]	21.15 [5.84, 66.82]	0.62 [0.36, 2.50]	16.50 [3.98, 88.72]	9.85 [3.58, 73.65]	490.45 [255.90, 877.51]	150.39 [95.43, 299.75]	71.75 [39.06, 146.91]	21.11 [13.26, 44.95]	13.00 [6.96, 23.64]	22.41 [12.69, 47.52]	3.95 [2.01, 11.53]	8.82 [4.06, 21.66]	7.62 [2.98, 19.37]	1.23 [0.80, 2.73]	0.80 [0.44, 1.46]	0.28 [0.12, 0.56]	0.99 [0.60, 1.68]	0.79 [0.46, 1.45]	18.97 [8.99, 42.76]	1.72 [0.88, 2.80]	3.27 [1.16, 8.60]	188.61 [104.65, 365.95]	107.61 [53.95, 269.41]	48.28 [33.94, 82.12]	0.10 [0.06, 0.23]	14.65 [10.16, 20.97]	6.17 [3.79, 9.57]
GGAPS (Washington)	300	5.38 [3.53, 9.08]	0.67 [0.39, 1.27]	0.19 [0.10, 0.42]	0.17 [0.06, 0.40]	1.60 [1.01, 3.38]	0.15 [0.07, 0.27]	2.28 [1.37, 4.48]	1.30 [0.79, 2.11]	0.79 [0.52, 1.27]	0.93 [0.67, 1.63]	0.10 [0.05, 0.15]	2.78 [1.95, 4.18]	0.53 [0.26, 0.96]	0.84 [0.44, 1.51]	82.91 [31.02, 317.74]	5.86 [1.92, 23.86]	72.08 [26.88, 262.91]	3.99 [2.50, 6.35]	0.22 [0.10, 0.48]	110.10 [33.00, 318.71]	62.74 [17.94, 190.21]	16.57 [2.43, 49.47]	0.68 [0.26, 3.89]	6.80 [2.38, 37.45]	5.58 [1.97, 31.89]	191.82 [113.37, 344.91]	85.57 [47.16, 169.11]	23.78 [16.45, 37.36]	8.20 [5.53, 12.76]	4.29 [2.83, 6.30]	7.95 [5.22, 12.95]	1.54 [0.57, 3.10]	15.80 [6.31, 55.18]	14.90 [5.79, 53.18]	1.30 [0.80, 2.40]	0.86 [0.52, 1.67]	0.21 [0.07, 0.47]	1.53 [0.96, 3.22]	1.34 [0.78, 2.90]	9.02 [4.25, 22.30]	1.52 [0.78, 3.43]	3.52 [1.40, 16.33]	60.38 [32.27, 124.15]	33.28 [15.16, 84.68]	16.25 [10.43, 28.52]	0.18 [0.10, 0.32]	6.57 [3.93, 11.23]	2.42 [1.10, 4.80]
NYU CHES (New York)	448	8.12 [5.01, 14.13]	0.96 [0.57, 1.89]	0.26 [0.12, 0.54]	0.31 [0.12, 0.79]	1.59 [1.08, 2.58]	0.18 [0.08, 0.35]	4.08 [2.16, 7.89]	1.42 [0.85, 2.40]	0.73 [0.47, 1.23]	0.97 [0.73, 1.48]	0.08 [0.04, 0.14]	4.77 [2.66, 8.92]	0.30 [0.14, 0.67]	0.99 [0.42, 2.09]	68.51 [22.48, 246.88]	4.48 [1.43, 16.46]	61.55 [19.34, 200.30]	3.99 [2.64, 6.82]	0.47 [0.24, 0.96]	66.62 [13.80, 244.67]	40.23 [8.08, 146.31]	5.75 [1.09, 35.26]	0.52 [0.25, 2.17]	0.77 [0.37, 2.33]	0.69 [0.33, 2.11]	118.81 [71.73, 197.53]	32.30 [17.51, 64.56]	13.50 [7.19, 23.68]	4.53 [2.40, 8.01]	2.45 [1.33, 4.51]	4.34 [2.41, 7.73]	0.73 [0.22, 1.56]	3.12 [1.76, 6.53]	3.00 [1.68, 6.23]	1.43 [0.61, 5.84]	0.35 [0.23, 0.68]	0.79 [0.25, 4.30]	0.84 [0.44, 1.86]	0.53 [0.26, 1.14]	1.67 [0.66, 3.89]	0.52 [0.23, 0.89]	0.61 [0.23, 1.30]	54.15 [30.39, 96.66]	26.45 [12.71, 54.33]	16.26 [8.78, 31.88]	0.64 [0.35, 1.39]	13.51 [7.96, 25.37]	6.48 [3.16, 14.56]
UCP (Utah)	143	6.19 [4.28, 9.25]	0.77 [0.51, 1.41]	0.22 [0.13, 0.47]	0.19 [0.06, 0.56]	1.78 [1.14, 2.79]	0.20 [0.10, 0.40]	2.45 [1.28, 4.66]	1.76 [0.94, 2.60]	0.98 [0.63, 1.63]	1.03 [0.67, 1.79]	0.07 [0.04, 0.11]	3.09 [2.01, 4.90]	0.46 [0.23, 0.75]	0.96 [0.50, 2.24]	169.31 [42.29, 548.65]	12.11 [4.10, 38.47]	136.05 [35.25, 498.51]	4.50 [2.70, 7.78]	0.18 [0.06, 0.43]	152.72 [51.41, 352.20]	77.49 [32.58, 204.82]	19.31 [5.63, 57.41]	1.24 [0.36, 5.62]	14.83 [3.66, 54.52]	11.90 [3.30, 52.17]	222.61 [143.45, 390.54]	106.23 [61.69, 184.14]	36.09 [24.04, 53.00]	13.31 [8.20, 20.37]	5.98 [4.33, 8.94]	11.71 [7.52, 19.86]	1.69 [0.43, 3.24]	21.26 [8.00, 64.94]	19.81 [7.44, 60.29]	1.45 [0.90, 2.47]	0.94 [0.65, 1.68]	0.22 [0.07, 0.51]	1.94 [1.06, 3.01]	1.75 [0.87, 2.69]	7.20 [4.75, 13.04]	2.00 [1.16, 4.24]	6.91 [2.79, 23.03]	60.90 [36.29, 121.68]	33.81 [16.65, 83.76]	19.91 [13.13, 31.10]	0.12 [0.07, 0.20]	5.64 [3.71, 8.68]	1.78 [1.02, 3.49]
Gestational age at birth
Preterm (< 37.0 weeks gestation)	390	6.37 [4.14, 9.67]	0.99 [0.55, 2.21]	0.31 [0.16, 0.69]	0.31 [0.10, 0.81]	1.48 [1.05, 2.38]	0.16 [0.08, 0.28]	2.62 [1.47, 4.66]	1.40 [0.83, 2.18]	0.77 [0.51, 1.33]	1.03 [0.75, 1.48]	0.12 [0.06, 0.25]	3.08 [1.93, 5.97]	0.51 [0.24, 1.24]	0.94 [0.45, 1.85]	40.11 [15.89, 172.59]	2.55 [0.93, 11.03]	35.59 [12.33, 149.44]	4.20 [2.45, 7.36]	0.36 [0.15, 0.81]	88.68 [23.00, 268.60]	54.30 [13.36, 163.78]	9.41 [1.62, 38.82]	0.53 [0.27, 2.14]	2.91 [0.82, 17.69]	2.47 [0.71, 11.86]	184.49 [88.80, 362.91]	56.45 [28.08, 133.19]	22.70 [11.38, 51.53]	7.93 [3.82, 17.21]	3.79 [1.95, 8.65]	7.44 [3.79, 16.04]	1.23 [0.42, 3.60]	5.29 [2.53, 14.76]	4.72 [2.26, 13.22]	1.11 [0.63, 2.20]	0.57 [0.34, 1.10]	0.25 [0.08, 0.64]	1.22 [0.66, 2.09]	0.99 [0.48, 1.75]	6.80 [2.20, 17.89]	0.92 [0.43, 2.01]	1.24 [0.45, 4.14]	65.99 [33.98, 147.48]	37.05 [15.64, 102.23]	19.11 [10.21, 37.17]	0.28 [0.12, 0.69]	9.71 [4.96, 17.72]	4.20 [1.68, 9.83]
Early term (37.0–38.9 weeks gestation)	480	6.72 [4.51, 10.40]	1.09 [0.58, 2.29]	0.31 [0.16, 0.68]	0.35 [0.09, 0.90]	1.63 [1.11, 2.57]	0.17 [0.08, 0.31]	2.79 [1.68, 5.00]	1.35 [0.81, 2.20]	0.80 [0.50, 1.30]	1.12 [0.79, 1.67]	0.13 [0.06, 0.28]	3.39 [2.25, 6.05]	0.59 [0.26, 1.40]	1.05 [0.51, 2.04]	38.63 [17.72, 164.78]	2.95 [1.01, 11.43]	33.85 [14.12, 139.10]	4.65 [2.78, 8.17]	0.41 [0.17, 0.96]	97.03 [20.37, 306.34]	58.27 [11.54, 190.71]	8.92 [1.73, 42.89]	0.65 [0.27, 2.90]	2.67 [0.69, 18.16]	2.18 [0.61, 13.46]	171.67 [94.26, 350.52]	53.04 [27.07, 111.48]	20.06 [11.02, 44.69]	7.08 [3.78, 15.63]	3.74 [1.93, 7.67]	6.24 [3.73, 13.76]	1.25 [0.35, 3.19]	4.81 [2.40, 13.52]	4.45 [2.16, 12.25]	1.00 [0.58, 1.96]	0.50 [0.31, 0.95]	0.27 [0.12, 0.75]	1.04 [0.56, 1.87]	0.81 [0.39, 1.51]	5.58 [2.37, 14.70]	0.82 [0.36, 1.55]	1.02 [0.38, 3.46]	70.07 [34.53, 167.58]	36.47 [16.70, 113.95]	20.52 [11.44, 36.92]	0.35 [0.16, 0.82]	11.74 [6.61, 23.04]	5.18 [2.44, 11.23]
Full term (39.0–40.9 weeks gestation)	3787	6.60 [4.37, 10.97]	1.02 [0.56, 2.20]	0.31 [0.16, 0.65]	0.30 [0.10, 0.80]	1.58 [1.09, 2.69]	0.17 [0.08, 0.32]	2.82 [1.63, 5.25]	1.36 [0.82, 2.26]	0.81 [0.49, 1.32]	1.09 [0.79, 1.66]	0.13 [0.06, 0.25]	3.31 [2.07, 5.78]	0.55 [0.23, 1.21]	0.99 [0.50, 2.00]	51.90 [19.28, 202.43]	3.83 [1.29, 14.99]	44.98 [15.78, 180.24]	4.24 [2.62, 7.24]	0.36 [0.15, 0.80]	84.47 [17.35, 289.33]	49.37 [10.23, 169.51]	8.14 [1.46, 43.69]	0.64 [0.28, 3.21]	2.97 [0.76, 24.78]	2.38 [0.65, 16.64]	160.02 [83.66, 341.82]	51.39 [25.66, 115.46]	20.43 [10.80, 43.13]	7.03 [3.70, 14.62]	3.72 [2.02, 7.60]	6.59 [3.44, 13.89]	1.21 [0.45, 3.15]	4.62 [2.27, 12.09]	4.29 [2.09, 11.34]	1.05 [0.60, 2.10]	0.52 [0.29, 1.03]	0.25 [0.10, 0.66]	1.06 [0.59, 2.09]	0.83 [0.40, 1.73]	5.90 [2.24, 16.57]	0.80 [0.38, 1.59]	1.08 [0.41, 3.36]	66.32 [32.74, 152.99]	35.62 [14.37, 100.50]	20.14 [11.11, 37.95]	0.31 [0.14, 0.80]	10.18 [5.79, 19.32]	4.41 [2.03, 9.50]
Late term (≥ 41 weeks gestation)	661	6.39 [4.48, 10.22]	0.98 [0.54, 2.10]	0.28 [0.14, 0.60]	0.30 [0.09, 0.80]	1.69 [1.14, 2.67]	0.17 [0.08, 0.31]	2.87 [1.66, 4.67]	1.36 [0.75, 2.28]	0.81 [0.46, 1.42]	1.12 [0.76, 1.71]	0.11 [0.05, 0.23]	2.95 [1.84, 5.24]	0.44 [0.17, 0.93]	0.81 [0.43, 1.75]	53.28 [19.28, 225.28]	4.07 [1.40, 18.44]	46.17 [16.49, 198.54]	3.96 [2.44, 7.12]	0.27 [0.09, 0.66]	75.73 [13.15, 276.99]	42.71 [7.46, 162.67]	7.46 [0.92, 41.09]	0.52 [0.25, 3.02]	2.40 [0.65, 21.37]	1.87 [0.56, 14.46]	125.30 [63.18, 307.81]	41.46 [22.37, 110.67]	17.46 [9.06, 41.25]	5.98 [3.21, 13.77]	3.34 [1.78, 6.92]	5.49 [2.89, 13.30]	1.00 [0.38, 2.70]	4.17 [2.10, 10.51]	3.87 [1.89, 9.79]	0.93 [0.53, 1.71]	0.46 [0.25, 0.86]	0.22 [0.07, 0.61]	1.00 [0.52, 1.89]	0.76 [0.34, 1.61]	5.52 [1.79, 15.09]	0.73 [0.32, 1.47]	0.89 [0.37, 2.50]	51.67 [23.79, 126.87]	25.82 [9.88, 83.28]	17.20 [9.15, 33.24]	0.26 [0.13, 0.72]	8.66 [4.88, 17.37]	3.36 [1.60, 7.47]
Size-for-gestational age
Small-for-gestational age (SGA)	562	7.01 [4.52, 11.28]	1.09 [0.61, 2.30]	0.34 [0.17, 0.66]	0.36 [0.11, 0.93]	1.57 [1.09, 2.72]	0.18 [0.08, 0.34]	2.87 [1.64, 5.75]	1.40 [0.84, 2.21]	0.82 [0.50, 1.36]	1.15 [0.82, 1.73]	0.13 [0.06, 0.30]	3.46 [2.06, 5.88]	0.56 [0.22, 1.32]	0.91 [0.51, 2.03]	44.31 [16.67, 158.95]	3.23 [1.08, 13.04]	37.81 [13.60, 139.07]	4.39 [2.79, 8.12]	0.38 [0.15, 0.85]	100.65 [21.07, 341.26]	57.94 [11.70, 211.54]	9.85 [1.98, 46.93]	0.68 [0.27, 3.87]	3.05 [0.78, 23.02]	2.47 [0.67, 13.77]	170.46 [93.27, 392.20]	56.41 [28.27, 126.74]	22.31 [11.82, 47.13]	7.75 [4.06, 15.39]	4.03 [2.15, 8.17]	6.97 [3.52, 14.86]	1.29 [0.49, 3.46]	4.68 [2.19, 11.98]	4.21 [2.01, 11.33]	1.05 [0.61, 2.09]	0.52 [0.31, 1.00]	0.27 [0.10, 0.65]	1.20 [0.64, 2.08]	0.93 [0.45, 1.68]	6.34 [2.54, 18.40]	0.85 [0.42, 1.67]	1.11 [0.36, 3.40]	73.55 [36.61, 164.84]	43.37 [17.82, 118.09]	20.69 [12.28, 40.83]	0.30 [0.13, 0.79]	10.73 [6.30, 20.15]	4.56 [1.88, 10.38]
Appropriate-for-gestational age (AGA)	4166	6.58 [4.41, 10.80]	1.02 [0.55, 2.21]	0.31 [0.16, 0.65]	0.31 [0.10, 0.82]	1.58 [1.10, 2.63]	0.17 [0.08, 0.31]	2.78 [1.62, 5.07]	1.38 [0.82, 2.28]	0.80 [0.49, 1.34]	1.08 [0.78, 1.66]	0.13 [0.06, 0.26]	3.26 [2.06, 5.83]	0.53 [0.22, 1.21]	0.97 [0.48, 1.95]	49.84 [18.80, 200.94]	3.65 [1.24, 15.02]	43.27 [15.26, 177.38]	4.25 [2.59, 7.28]	0.35 [0.14, 0.78]	86.07 [18.31, 291.80]	50.26 [10.60, 169.41]	8.58 [1.45, 43.55]	0.61 [0.28, 3.07]	2.80 [0.74, 23.20]	2.28 [0.64, 15.79]	160.30 [81.02, 341.45]	50.91 [25.38, 115.85]	20.06 [10.62, 43.78]	6.90 [3.64, 14.83]	3.67 [1.96, 7.66]	6.46 [3.37, 13.98]	1.19 [0.43, 3.18]	4.56 [2.26, 12.13]	4.27 [2.09, 11.41]	1.03 [0.58, 2.04]	0.52 [0.29, 1.01]	0.24 [0.10, 0.66]	1.04 [0.57, 2.10]	0.83 [0.39, 1.72]	5.90 [2.15, 16.05]	0.80 [0.37, 1.57]	1.05 [0.40, 3.22]	65.02 [31.63, 154.58]	34.10 [13.84, 99.36]	19.91 [10.64, 37.78]	0.30 [0.14, 0.78]	10.15 [5.62, 19.15]	4.35 [2.00, 9.39]
Large-for-gestational age (LGA)	590	6.17 [4.16, 9.49]	0.91 [0.51, 1.97]	0.29 [0.13, 0.61]	0.24 [0.08, 0.73]	1.61 [1.07, 2.74]	0.16 [0.08, 0.30]	2.91 [1.67, 5.06]	1.28 [0.76, 2.05]	0.78 [0.47, 1.24]	1.05 [0.75, 1.60]	0.11 [0.06, 0.21]	3.17 [1.99, 5.00]	0.50 [0.22, 1.03]	0.97 [0.48, 2.01]	55.56 [21.86, 214.19]	4.14 [1.30, 14.32]	47.63 [17.28, 189.67]	4.14 [2.51, 7.00]	0.38 [0.15, 0.81]	58.13 [12.91, 250.48]	34.64 [7.40, 139.71]	5.47 [0.93, 32.75]	0.55 [0.26, 2.35]	2.92 [0.70, 20.15]	2.32 [0.62, 17.28]	143.56 [75.89, 287.67]	45.10 [24.57, 105.38]	19.39 [10.07, 38.17]	6.26 [3.36, 13.01]	3.50 [1.89, 6.59]	6.42 [3.39, 12.66]	1.10 [0.39, 2.74]	4.77 [2.36, 12.41]	4.35 [2.12, 11.52]	1.00 [0.61, 2.03]	0.49 [0.30, 0.94]	0.24 [0.10, 0.65]	1.04 [0.64, 1.86]	0.81 [0.41, 1.60]	5.29 [2.17, 14.82]	0.74 [0.38, 1.61]	1.08 [0.45, 3.30]	55.60 [28.93, 124.23]	30.58 [12.16, 84.41]	18.02 [10.09, 31.10]	0.31 [0.14, 0.78]	9.32 [5.14, 17.29]	4.16 [1.88, 9.32]
Child sex assigned at birth
Male	2651	6.58 [4.42, 10.67]	1.00 [0.55, 2.22]	0.30 [0.15, 0.64]	0.31 [0.10, 0.82]	1.58 [1.08, 2.59]	0.17 [0.08, 0.32]	2.83 [1.64, 5.24]	1.35 [0.81, 2.25]	0.80 [0.49, 1.33]	1.09 [0.78, 1.65]	0.12 [0.06, 0.25]	3.28 [2.05, 5.86]	0.50 [0.21, 1.21]	0.97 [0.49, 2.00]	51.57 [18.88, 202.75]	3.61 [1.22, 14.71]	44.28 [15.17, 178.61]	4.22 [2.63, 7.35]	0.36 [0.15, 0.80]	86.04 [17.14, 290.16]	50.36 [10.32, 168.91]	9.01 [1.42, 46.15]	0.62 [0.28, 2.87]	2.78 [0.74, 26.40]	2.27 [0.63, 17.14]	155.81 [81.20, 344.56]	49.88 [25.39, 112.61]	19.71 [10.64, 42.07]	6.76 [3.61, 14.26]	3.55 [1.99, 7.33]	6.26 [3.39, 13.70]	1.19 [0.42, 3.07]	4.71 [2.29, 11.65]	4.35 [2.10, 10.90]	1.00 [0.58, 2.03]	0.50 [0.28, 0.97]	0.24 [0.09, 0.66]	1.04 [0.56, 1.99]	0.81 [0.39, 1.65]	5.66 [2.16, 15.68]	0.77 [0.36, 1.52]	1.05 [0.40, 3.04]	64.55 [31.53, 151.57]	34.83 [13.99, 100.82]	19.07 [10.63, 36.88]	0.30 [0.14, 0.80]	10.07 [5.66, 18.82]	4.31 [1.97, 9.24]
Female	2667	6.57 [4.36, 10.81]	1.03 [0.56, 2.18]	0.31 [0.16, 0.65]	0.31 [0.10, 0.80]	1.59 [1.10, 2.72]	0.17 [0.08, 0.31]	2.79 [1.61, 5.06]	1.37 [0.83, 2.24]	0.81 [0.49, 1.33]	1.08 [0.78, 1.65]	0.13 [0.06, 0.26]	3.25 [2.05, 5.67]	0.55 [0.23, 1.19]	0.95 [0.48, 1.94]	49.01 [18.88, 193.82]	3.72 [1.27, 14.66]	41.90 [15.50, 169.93]	4.28 [2.56, 7.28]	0.35 [0.14, 0.78]	83.36 [17.44, 288.58]	48.59 [10.07, 170.17]	7.58 [1.44, 39.72]	0.60 [0.27, 3.24]	2.90 [0.74, 20.43]	2.37 [0.64, 14.43]	163.99 [82.64, 337.22]	52.51 [25.63, 119.35]	20.71 [10.64, 45.35]	7.17 [3.68, 15.09]	3.78 [1.96, 7.90]	6.68 [3.42, 14.18]	1.19 [0.44, 3.21]	4.52 [2.23, 12.78]	4.23 [2.08, 11.99]	1.06 [0.60, 2.06]	0.54 [0.30, 1.02]	0.25 [0.10, 0.66]	1.08 [0.60, 2.11]	0.84 [0.40, 1.75]	6.09 [2.23, 16.49]	0.84 [0.39, 1.64]	1.06 [0.40, 3.47]	65.20 [32.05, 152.84]	33.74 [13.92, 99.25]	20.18 [10.73, 37.51]	0.30 [0.13, 0.77]	10.21 [5.61, 19.70]	4.40 [1.96, 9.80]
Maternal age at child birth
< 25.0 years	1071	6.24 [4.32, 9.66]	1.06 [0.55, 2.22]	0.31 [0.15, 0.61]	0.35 [0.09, 0.82]	1.41 [1.05, 2.15]	0.15 [0.08, 0.28]	2.31 [1.39, 4.17]	1.44 [0.90, 2.34]	0.97 [0.59, 1.56]	1.09 [0.83, 1.56]	0.18 [0.08, 0.40]	3.62 [2.24, 6.19]	0.66 [0.30, 1.69]	1.15 [0.58, 2.30]	26.61 [12.82, 73.75]	1.81 [0.76, 5.71]	21.51 [10.19, 63.77]	5.00 [3.08, 8.25]	0.42 [0.16, 1.03]	125.32 [30.03, 375.89]	74.66 [18.28, 233.61]	15.18 [2.61, 56.79]	0.70 [0.32, 2.84]	5.09 [1.16, 28.03]	3.35 [0.93, 15.87]	277.13 [135.55, 547.89]	84.20 [37.30, 167.82]	31.23 [15.74, 71.49]	10.65 [5.38, 23.49]	5.76 [2.75, 13.27]	10.24 [5.02, 22.04]	2.30 [0.70, 6.04]	5.73 [2.70, 15.06]	5.38 [2.56, 14.31]	1.12 [0.63, 2.03]	0.63 [0.36, 1.15]	0.22 [0.06, 0.59]	1.32 [0.72, 2.39]	1.10 [0.52, 2.08]	12.58 [4.66, 29.49]	1.07 [0.53, 1.99]	1.10 [0.37, 3.61]	122.04 [53.51, 279.04]	73.02 [25.76, 196.83]	29.74 [16.97, 52.68]	0.24 [0.09, 0.67]	13.26 [7.78, 22.21]	5.58 [2.64, 11.08]
25–29.9 years	1359	6.15 [4.18, 10.17]	0.96 [0.51, 2.09]	0.31 [0.14, 0.63]	0.28 [0.08, 0.76]	1.56 [1.06, 2.55]	0.16 [0.08, 0.31]	2.63 [1.52, 4.80]	1.31 [0.80, 2.23]	0.80 [0.49, 1.31]	1.07 [0.78, 1.56]	0.14 [0.07, 0.27]	3.25 [2.13, 5.84]	0.61 [0.27, 1.39]	1.03 [0.54, 2.00]	41.23 [15.77, 149.05]	2.87 [1.02, 10.35]	35.42 [12.82, 131.49]	4.16 [2.56, 7.29]	0.35 [0.13, 0.76]	87.84 [16.86, 304.91]	50.97 [9.89, 177.03]	7.89 [1.56, 39.86]	0.61 [0.28, 3.53]	3.77 [0.82, 28.55]	2.86 [0.69, 19.87]	169.40 [87.47, 358.01]	58.26 [27.50, 129.08]	21.46 [11.16, 50.35]	7.23 [3.72, 16.35]	3.82 [2.06, 8.18]	7.23 [3.55, 15.75]	1.30 [0.45, 3.26]	4.96 [2.43, 13.02]	4.68 [2.23, 12.19]	1.00 [0.61, 2.02]	0.55 [0.31, 1.04]	0.23 [0.09, 0.57]	1.09 [0.59, 2.09]	0.86 [0.44, 1.77]	7.38 [2.92, 19.89]	0.87 [0.40, 1.64]	1.09 [0.41, 3.46]	69.40 [33.19, 163.10]	35.44 [14.84, 107.97]	20.96 [11.85, 40.40]	0.28 [0.12, 0.71]	10.69 [6.03, 19.49]	4.64 [2.11, 9.96]
30.0–34.9 years	1811	6.87 [4.42, 11.25]	1.04 [0.59, 2.26]	0.32 [0.17, 0.70]	0.31 [0.11, 0.84]	1.67 [1.13, 2.83]	0.18 [0.08, 0.33]	3.06 [1.75, 5.59]	1.36 [0.80, 2.17]	0.76 [0.47, 1.27]	1.09 [0.77, 1.72]	0.11 [0.06, 0.21]	3.22 [2.04, 5.58]	0.48 [0.20, 1.04]	0.90 [0.45, 1.93]	75.74 [25.37, 306.82]	5.28 [1.72, 22.58]	65.20 [21.22, 267.65]	4.14 [2.53, 7.01]	0.34 [0.14, 0.73]	74.98 [15.08, 266.45]	45.77 [9.05, 153.03]	7.05 [1.16, 40.80]	0.58 [0.27, 2.95]	2.47 [0.68, 20.48]	2.09 [0.60, 15.69]	130.22 [71.90, 275.77]	40.38 [23.06, 90.56]	16.92 [9.74, 34.19]	5.83 [3.42, 11.76]	3.18 [1.81, 6.12]	5.48 [3.05, 11.08]	0.98 [0.38, 2.53]	4.32 [2.16, 11.30]	4.00 [1.93, 10.51]	1.06 [0.60, 2.15]	0.48 [0.28, 0.92]	0.28 [0.11, 0.78]	1.01 [0.57, 1.93]	0.74 [0.37, 1.53]	4.52 [1.79, 11.21]	0.71 [0.33, 1.46]	1.05 [0.43, 3.06]	53.73 [27.25, 112.80]	27.79 [11.83, 74.14]	16.37 [9.42, 31.67]	0.34 [0.16, 0.89]	9.42 [5.13, 17.84]	3.96 [1.77, 8.73]
≥ 35 years	1077	6.96 [4.76, 11.65]	1.04 [0.59, 2.26]	0.32 [0.17, 0.70]	0.31 [0.11, 0.84]	1.67 [1.13, 2.83]	0.18 [0.08, 0.33]	3.06 [1.75, 5.59]	1.36 [0.80, 2.17]	0.76 [0.47, 1.27]	1.09 [0.77, 1.72]	0.11 [0.06, 0.21]	3.22 [2.04, 5.58]	0.48 [0.20, 1.04]	0.90 [0.45, 1.93]	75.74 [25.37, 306.82]	5.28 [1.72, 22.58]	65.20 [21.22, 267.65]	4.14 [2.53, 7.01]	0.34 [0.14, 0.73]	74.98 [15.08, 266.45]	45.77 [9.05, 153.03]	7.05 [1.16, 40.80]	0.58 [0.27, 2.95]	2.47 [0.68, 20.48]	2.09 [0.60, 15.69]	130.22 [71.90, 275.77]	40.38 [23.06, 90.56]	16.04 [8.99, 31.86]	5.83 [3.42, 11.76]	3.18 [1.81, 6.12]	5.48 [3.05, 11.08]	0.98 [0.38, 2.53]	3.77 [2.02, 10.43]	4.00 [1.93, 10.51]	0.92 [0.51, 1.95]	0.48 [0.28, 0.92]	0.28 [0.11, 0.78]	0.94 [0.49, 1.87]	0.74 [0.37, 1.53]	4.52 [1.79, 11.21]	0.71 [0.33, 1.46]	1.05 [0.43, 3.06]	53.73 [27.25, 112.80]	27.79 [11.83, 74.14]	16.37 [9.42, 31.67]	0.32 [0.16, 0.86]	9.42 [5.13, 17.84]	3.96 [1.77, 8.73]
Annual household income (n = 1586 missing)
< $30,000	1360	6.55 [4.44, 10.31]	1.12 [0.60, 2.25]	0.32 [0.16, 0.65]	0.37 [0.11, 0.88]	1.46 [1.04, 2.34]	0.15 [0.08, 0.28]	2.50 [1.50, 4.70]	1.42 [0.89, 2.32]	0.91 [0.55, 1.50]	1.10 [0.81, 1.58]	0.16 [0.07, 0.34]	3.34 [2.13, 6.02]	0.59 [0.22, 1.37]	1.13 [0.58, 2.11]	26.89 [12.83, 91.65]	1.87 [0.77, 6.18]	22.32 [10.15, 77.16]	4.72 [2.93, 7.72]	0.45 [0.17, 1.00]	135.28 [33.52, 416.32]	80.35 [20.35, 247.36]	14.12 [2.44, 59.58]	0.67 [0.30, 3.04]	5.55 [1.20, 39.57]	3.79 [0.94, 19.90]	261.39 [135.11, 522.44]	80.04 [37.76, 156.35]	23.14 [12.98, 45.89]	11.01 [5.59, 22.90]	5.67 [2.90, 12.06]	10.27 [5.40, 21.54]	2.13 [0.78, 5.37]	5.10 [2.59, 14.05]	5.20 [2.64, 12.31]	1.06 [0.64, 1.93]	0.59 [0.33, 1.07]	0.22 [0.06, 0.59]	1.06 [0.62, 2.15]	0.97 [0.48, 1.97]	11.77 [4.31, 29.15]	0.99 [0.49, 1.87]	1.04 [0.37, 3.23]	117.89 [57.87, 257.50]	67.39 [26.21, 180.42]	32.49 [18.73, 53.55]	0.31 [0.13, 0.92]	13.79 [7.56, 24.88]	5.73 [2.67, 11.85]
$30,000–$49,999	486	6.58 [4.36, 10.77]	0.89 [0.49, 2.03]	0.31 [0.14, 0.61]	0.23 [0.08, 0.76]	1.44 [1.03, 2.35]	0.17 [0.07, 0.32]	2.75 [1.49, 5.20]	1.46 [0.88, 2.43]	0.83 [0.53, 1.40]	1.00 [0.74, 1.46]	0.12 [0.06, 0.25]	3.58 [2.28, 5.36]	0.62 [0.31, 1.30]	1.12 [0.54, 2.21]	41.98 [17.82, 177.10]	2.83 [1.12, 14.18]	36.17 [14.53, 149.55]	4.14 [2.51, 6.93]	0.36 [0.15, 0.84]	128.41 [24.53, 432.38]	75.30 [14.11, 240.62]	13.95 [1.74, 52.55]	0.78 [0.30, 5.10]	3.71 [0.97, 27.38]	2.84 [0.83, 21.98]	180.61 [106.56, 358.08]	56.63 [31.47, 126.05]	23.60 [12.40, 46.05]	8.30 [4.45, 15.01]	4.32 [2.44, 7.89]	7.19 [4.29, 14.26]	1.41 [0.44, 3.18]	6.68 [2.81, 19.57]	4.77 [2.35, 12.65]	1.23 [0.76, 2.43]	0.57 [0.34, 1.00]	0.26 [0.09, 0.58]	1.29 [0.71, 2.35]	0.89 [0.45, 1.79]	7.38 [3.15, 17.73]	0.95 [0.41, 1.80]	1.17 [0.46, 3.41]	71.64 [39.37, 172.10]	38.26 [18.10, 117.72]	22.08 [13.46, 38.56]	0.28 [0.12, 0.70]	11.22 [6.55, 18.91]	4.75 [1.94, 9.62]
$50,000–$74,999	392	6.56 [4.29, 10.33]	0.98 [0.58, 2.22]	0.30 [0.17, 0.62]	0.27 [0.11, 0.76]	1.56 [1.13, 2.62]	0.20 [0.09, 0.35]	2.86 [1.54, 4.86]	1.37 [0.83, 2.25]	0.83 [0.55, 1.33]	1.04 [0.75, 1.58]	0.13 [0.07, 0.26]	3.50 [2.30, 6.14]	0.71 [0.34, 1.46]	1.07 [0.54, 2.09]	74.61 [25.90, 229.45]	5.03 [1.83, 16.30]	66.03 [21.55, 201.81]	4.71 [2.56, 7.42]	0.32 [0.13, 0.73]	84.08 [19.54, 298.79]	49.91 [10.92, 168.97]	8.98 [1.59, 50.62]	0.66 [0.31, 3.85]	6.60 [1.02, 38.88]	5.29 [0.83, 30.51]	170.16 [95.14, 373.04]	60.35 [29.46, 129.70]	16.19 [9.44, 30.96]	8.20 [4.13, 16.61]	4.28 [2.33, 8.25]	7.42 [3.96, 15.09]	1.22 [0.46, 3.22]	4.15 [2.16, 12.09]	5.98 [2.64, 17.95]	1.09 [0.62, 2.19]	0.70 [0.38, 1.24]	0.30 [0.12, 0.74]	1.04 [0.56, 1.98]	1.01 [0.53, 1.89]	7.29 [3.01, 15.24]	0.98 [0.47, 1.91]	1.60 [0.55, 6.03]	63.88 [36.99, 140.15]	34.31 [17.00, 91.79]	20.57 [12.67, 35.24]	0.34 [0.16, 0.79]	9.42 [4.87, 15.83]	3.63 [1.70, 7.40]
≥ $75,000	1494	7.15 [4.76, 12.19]	0.98 [0.58, 2.19]	0.30 [0.16, 0.68]	0.28 [0.09, 0.83]	1.85 [1.25, 3.28]	0.21 [0.09, 0.38]	3.30 [1.92, 5.61]	1.48 [0.89, 2.40]	0.80 [0.49, 1.32]	1.15 [0.83, 1.92]	0.11 [0.05, 0.20]	3.38 [2.10, 5.96]	0.43 [0.19, 0.92]	0.94 [0.46, 1.93]	118.61 [40.59, 426.73]	8.89 [2.95, 32.24]	103.54 [33.35, 375.01]	3.99 [2.58, 6.97]	0.30 [0.13, 0.60]	66.19 [13.55, 235.09]	39.70 [7.94, 130.71]	6.44 [1.02, 35.36]	0.66 [0.30, 3.57]	2.17 [0.67, 15.05]	1.91 [0.60, 13.21]	119.60 [68.36, 219.80]	38.57 [21.47, 88.31]	31.85 [16.34, 67.63]	5.70 [3.26, 10.45]	3.07 [1.78, 5.46]	5.11 [2.88, 9.85]	0.96 [0.39, 2.21]	5.56 [2.82, 13.02]	3.78 [1.94, 11.15]	1.06 [0.61, 2.09]	0.49 [0.28, 0.98]	0.30 [0.13, 0.79]	1.18 [0.66, 2.26]	0.76 [0.36, 1.64]	3.41 [1.42, 8.19]	0.74 [0.36, 1.49]	1.22 [0.52, 4.03]	46.92 [26.04, 95.39]	23.73 [10.73, 58.83]	14.54 [8.85, 25.80]	0.24 [0.10, 0.68]	7.93 [4.74, 14.11]	3.15 [1.53, 6.72]
Maternal race/ethnicity (n = 58 missing)
Hispanic	1273	6.30 [4.29, 10.45]	0.92 [0.49, 1.89]	0.26 [0.13, 0.54]	0.28 [0.08, 0.69]	1.43 [1.05, 2.32]	0.14 [0.07, 0.26]	2.86 [1.61, 5.21]	1.32 [0.82, 2.23]	0.76 [0.46, 1.28]	0.95 [0.72, 1.34]	0.10 [0.05, 0.17]	3.22 [1.97, 5.71]	0.44 [0.17, 1.03]	0.95 [0.47, 1.98]	40.07 [17.84, 163.95]	2.74 [1.04, 10.00]	34.04 [14.54, 139.82]	4.06 [2.53, 6.60]	0.51 [0.21, 1.07]	87.84 [19.78, 292.93]	52.30 [11.37, 177.45]	7.01 [1.57, 42.96]	0.57 [0.26, 2.63]	2.42 [0.68, 27.71]	2.05 [0.59, 20.86]	174.66 [96.10, 370.65]	51.09 [26.38, 114.99]	22.84 [12.03, 51.51]	7.73 [4.08, 16.34]	4.03 [2.11, 9.09]	7.92 [4.09, 17.14]	1.33 [0.45, 3.45]	4.17 [2.23, 9.71]	3.92 [2.09, 8.87]	0.91 [0.53, 1.98]	0.45 [0.27, 0.82]	0.26 [0.09, 0.80]	0.94 [0.51, 1.80]	0.71 [0.35, 1.44]	4.66 [1.80, 13.65]	0.68 [0.31, 1.35]	0.69 [0.25, 1.74]	77.99 [40.86, 171.71]	41.87 [18.42, 109.00]	25.34 [13.72, 46.58]	0.36 [0.15, 0.94]	14.13 [7.97, 25.56]	7.17 [3.34, 15.10]
non-Hispanic Asian	264	7.35 [4.95, 14.10]	0.97 [0.60, 2.36]	0.30 [0.16, 0.69]	0.30 [0.11, 1.03]	1.72 [1.17, 2.77]	0.16 [0.08, 0.29]	3.66 [2.06, 6.20]	1.53 [0.92, 2.67]	0.82 [0.49, 1.45]	1.16 [0.84, 1.84]	0.10 [0.04, 0.17]	2.81 [1.80, 5.44]	0.33 [0.13, 0.76]	0.62 [0.31, 1.37]	58.22 [21.00, 177.82]	3.10 [1.06, 10.90]	49.71 [18.90, 158.31]	3.86 [2.47, 7.13]	0.29 [0.13, 0.64]	56.44 [12.42, 236.93]	33.24 [7.78, 127.27]	4.12 [0.57, 30.84]	0.51 [0.25, 3.08]	1.63 [0.58, 21.24]	1.40 [0.51, 18.78]	98.38 [54.44, 196.57]	29.96 [17.86, 69.61]	13.93 [8.38, 26.68]	4.88 [2.88, 9.04]	2.53 [1.48, 4.56]	4.21 [2.65, 7.77]	0.90 [0.36, 2.34]	3.05 [1.61, 6.42]	2.81 [1.44, 6.03]	0.75 [0.39, 1.57]	0.28 [0.19, 0.63]	0.22 [0.10, 0.57]	0.69 [0.36, 1.41]	0.46 [0.22, 1.09]	2.73 [1.05, 5.98]	0.56 [0.31, 1.06]	0.88 [0.34, 2.39]	37.62 [20.25, 81.99]	15.97 [7.55, 43.18]	13.37 [8.17, 29.33]	0.34 [0.18, 0.77]	7.58 [4.08, 11.89]	2.96 [1.41, 5.63]
non-Hispanic Black	999	6.66 [4.58, 10.50]	1.20 [0.63, 2.63]	0.37 [0.19, 0.70]	0.37 [0.11, 0.99]	1.42 [1.03, 2.13]	0.16 [0.08, 0.28]	2.30 [1.38, 4.44]	1.54 [0.99, 2.39]	0.99 [0.64, 1.56]	1.16 [0.86, 1.67]	0.23 [0.11, 0.50]	3.83 [2.40, 6.53]	0.88 [0.35, 1.92]	1.27 [0.68, 2.39]	18.02 [9.42, 44.16]	1.20 [0.53, 3.07]	14.70 [7.11, 38.18]	5.59 [3.35, 9.01]	0.41 [0.17, 0.93]	209.56 [65.08, 569.55]	121.22 [39.58, 334.48]	23.19 [6.05, 81.08]	0.97 [0.40, 4.58]	7.53 [1.45, 38.03]	4.02 [1.05, 17.52]	332.92 [179.94, 688.09]	91.08 [42.44, 167.59]	38.64 [17.98, 77.32]	12.97 [6.28, 25.99]	6.45 [3.12, 13.25]	10.95 [5.46, 22.40]	2.72 [0.95, 6.36]	6.10 [2.99, 14.68]	5.63 [2.70, 13.68]	1.22 [0.75, 2.29]	0.74 [0.43, 1.34]	0.22 [0.06, 0.59]	1.42 [0.83, 2.62]	1.21 [0.63, 2.24]	14.10 [6.45, 30.38]	1.07 [0.57, 2.05]	1.44 [0.52, 3.85]	166.55 [78.90, 368.18]	108.20 [45.90, 278.31]	34.02 [20.04, 56.53]	0.21 [0.09, 0.60]	13.34 [7.93, 22.45]	5.28 [2.68, 10.58]
non-Hispanic White	2537	6.60 [4.36, 10.80]	1.00 [0.57, 2.14]	0.31 [0.15, 0.68]	0.30 [0.10, 0.81]	1.76 [1.18, 3.07]	0.20 [0.09, 0.36]	2.92 [1.70, 5.25]	1.31 [0.76, 2.18]	0.75 [0.46, 1.24]	1.14 [0.79, 1.82]	0.12 [0.06, 0.23]	3.16 [2.01, 5.43]	0.49 [0.23, 1.02]	0.89 [0.46, 1.87]	87.60 [31.44, 315.73]	6.59 [2.39, 24.85]	75.78 [26.67, 274.89]	4.03 [2.49, 7.03]	0.28 [0.12, 0.62]	53.12 [10.61, 210.21]	31.10 [6.04, 115.21]	5.61 [0.83, 32.46]	0.53 [0.24, 2.64]	2.36 [0.65, 15.20]	2.06 [0.57, 12.75]	118.51 [64.58, 238.91]	41.11 [22.18, 95.53]	16.03 [9.05, 31.76]	5.60 [3.15, 10.70]	3.04 [1.76, 5.71]	5.21 [2.83, 10.33]	0.93 [0.34, 2.20]	4.52 [2.16, 13.15]	4.25 [1.96, 12.30]	1.02 [0.58, 2.03]	0.50 [0.29, 0.98]	0.25 [0.10, 0.65]	1.04 [0.59, 2.05]	0.79 [0.37, 1.66]	4.83 [2.00, 12.30]	0.78 [0.36, 1.54]	1.21 [0.48, 3.90]	45.23 [23.68, 93.70]	22.42 [9.65, 56.88]	14.86 [8.80, 26.85]	0.30 [0.15, 0.75]	7.96 [4.71, 14.73]	3.20 [1.57, 6.80]
non-Hispanic Other	187	6.24 [4.29, 10.23]	1.03 [0.63, 2.29]	0.34 [0.18, 0.77]	0.33 [0.12, 0.89]	1.60 [0.99, 2.76]	0.15 [0.08, 0.27]	2.54 [1.63, 4.11]	1.31 [0.82, 2.33]	0.83 [0.47, 1.44]	1.06 [0.80, 1.67]	0.13 [0.07, 0.33]	3.35 [2.11, 5.10]	0.69 [0.33, 1.50]	0.95 [0.48, 1.87]	61.62 [19.68, 208.22]	3.67 [1.14, 15.31]	54.84 [16.54, 182.59]	3.95 [2.51, 6.95]	0.36 [0.16, 0.73]	93.93 [25.08, 251.46]	58.12 [15.70, 161.97]	9.94 [1.88, 38.79]	0.76 [0.34, 3.27]	3.65 [0.82, 26.46]	2.52 [0.70, 17.22]	170.31 [102.11, 313.70]	67.37 [30.66, 126.99]	23.39 [12.06, 43.63]	8.11 [3.78, 15.69]	4.14 [2.19, 7.45]	7.31 [3.33, 14.18]	1.19 [0.42, 3.56]	5.28 [2.81, 19.05]	4.48 [2.42, 18.48]	1.15 [0.73, 2.09]	0.62 [0.35, 1.13]	0.26 [0.11, 0.57]	1.38 [0.70, 2.54]	1.11 [0.50, 2.28]	8.66 [2.81, 20.83]	1.07 [0.49, 2.16]	1.45 [0.55, 6.00]	64.77 [35.78, 133.11]	35.63 [17.14, 89.83]	21.02 [10.32, 39.61]	0.32 [0.12, 0.76]	10.62 [5.29, 22.13]	4.04 [1.83, 8.84]
Maternal highest educational attainment (n = 545 missing)
< High school, high school degree or GED equivalent	1567	6.29 [4.40, 9.68]	1.10 [0.57, 2.24]	0.32 [0.15, 0.62]	0.35 [0.10, 0.86]	1.43 [1.03, 2.20]	0.15 [0.07, 0.27]	2.46 [1.49, 4.41]	1.41 [0.87, 2.24]	0.88 [0.54, 1.45]	1.08 [0.79, 1.58]	0.16 [0.07, 0.36]	3.42 [2.18, 6.04]	0.59 [0.22, 1.48]	1.10 [0.54, 2.09]	26.25 [12.12, 77.50]	1.67 [0.72, 5.65]	21.31 [9.54, 66.10]	4.76 [2.85, 7.98]	0.41 [0.16, 0.97]	136.43 [29.58, 414.78]	81.87 [18.65, 243.28]	14.52 [2.53, 60.05]	0.67 [0.29, 3.14]	4.95 [1.10, 32.37]	3.21 [0.91, 18.05]	259.17 [127.21, 512.03]	75.32 [35.15, 153.43]	31.20 [14.83, 67.00]	10.60 [4.95, 22.15]	5.53 [2.63, 12.22]	10.05 [4.79, 21.03]	2.06 [0.70, 5.12]	5.23 [2.59, 12.07]	4.94 [2.42, 11.30]	1.00 [0.59, 1.94]	0.57 [0.32, 1.05]	0.20 [0.06, 0.54]	1.14 [0.64, 2.15]	0.94 [0.45, 1.86]	10.98 [3.98, 28.07]	0.95 [0.47, 1.86]	0.93 [0.32, 2.78]	112.38 [53.37, 254.99]	65.91 [24.57, 178.31]	31.12 [17.13, 52.68]	0.24 [0.10, 0.70]	13.92 [7.90, 25.12]	5.92 [2.77, 12.23]
Some college, Associate’s degree, trade school, or Bachelor's degree	2100	6.55 [4.39, 10.67]	0.98 [0.54, 2.18]	0.30 [0.16, 0.66]	0.28 [0.09, 0.77]	1.60 [1.10, 2.67]	0.17 [0.08, 0.32]	2.83 [1.61, 5.08]	1.36 [0.84, 2.29]	0.81 [0.51, 1.32]	1.06 [0.77, 1.63]	0.12 [0.06, 0.23]	3.34 [2.15, 5.78]	0.57 [0.27, 1.25]	0.98 [0.51, 2.00]	63.80 [23.37, 242.00]	4.53 [1.50, 17.88]	54.62 [19.68, 213.20]	4.22 [2.62, 7.02]	0.36 [0.15, 0.82]	83.58 [17.88, 271.62]	49.32 [10.55, 157.05]	8.26 [1.47, 40.19]	0.66 [0.29, 3.51]	3.18 [0.80, 28.04]	2.70 [0.69, 19.32]	155.83 [82.19, 313.28]	49.71 [25.97, 114.06]	19.55 [10.95, 40.91]	6.74 [3.73, 13.98]	3.52 [2.00, 7.02]	6.51 [3.46, 13.31]	1.16 [0.43, 2.97]	4.85 [2.38, 13.71]	4.51 [2.18, 12.81]	1.07 [0.61, 2.10]	0.54 [0.31, 1.03]	0.26 [0.10, 0.68]	1.07 [0.60, 2.11]	0.86 [0.41, 1.75]	5.61 [2.14, 14.41]	0.83 [0.38, 1.61]	1.17 [0.47, 3.83]	62.71 [31.27, 136.12]	32.09 [14.31, 89.68]	18.82 [10.51, 34.65]	0.31 [0.14, 0.76]	9.57 [5.46, 17.36]	4.19 [1.95, 8.78]
Master's degree, professional or doctorate degree	1118	7.71 [4.86, 12.84]	1.05 [0.60, 2.35]	0.32 [0.16, 0.71]	0.33 [0.11, 0.93]	1.93 [1.26, 3.35]	0.21 [0.10, 0.39]	3.46 [1.94, 6.08]	1.54 [0.88, 2.44]	0.80 [0.50, 1.32]	1.21 [0.81, 1.91]	0.11 [0.06, 0.21]	3.26 [1.99, 5.69]	0.40 [0.18, 0.83]	0.86 [0.42, 1.92]	105.81 [36.77, 383.77]	7.54 [2.73, 30.70]	91.10 [31.56, 338.41]	3.97 [2.51, 6.99]	0.29 [0.13, 0.55]	53.64 [11.67, 225.67]	31.16 [6.40, 124.84]	5.46 [0.87, 31.26]	0.58 [0.28, 3.06]	2.14 [0.68, 15.57]	1.86 [0.60, 12.88]	112.62 [64.13, 212.73]	37.85 [21.36, 83.04]	16.21 [9.02, 30.68]	5.71 [3.18, 10.65]	3.11 [1.74, 5.43]	5.07 [2.84, 9.47]	0.96 [0.36, 2.10]	4.14 [2.10, 11.02]	3.75 [1.91, 10.14]	1.03 [0.58, 2.07]	0.46 [0.27, 0.92]	0.29 [0.12, 0.72]	1.00 [0.56, 1.92]	0.73 [0.35, 1.48]	3.57 [1.60, 8.33]	0.71 [0.34, 1.41]	1.21 [0.52, 3.87]	45.19 [24.21, 94.03]	21.63 [9.54, 55.13]	14.76 [9.08, 25.58]	0.36 [0.17, 0.86]	7.30 [4.17, 12.78]	2.72 [1.34, 5.95]
Parity (n = 311 missing)
0 prior children	2192	6.99 [4.51, 11.56]	1.08 [0.59, 2.43]	0.32 [0.16, 0.71]	0.33 [0.10, 0.94]	1.69 [1.12, 2.89]	0.18 [0.08, 0.33]	2.93 [1.65, 5.43]	1.40 [0.83, 2.30]	0.81 [0.50, 1.35]	1.17 [0.81, 1.80]	0.13 [0.06, 0.27]	3.26 [2.04, 5.85]	0.46 [0.20, 1.06]	0.95 [0.46, 1.95]	63.89 [21.33, 261.35]	4.76 [1.44, 20.16]	54.61 [17.62, 221.88]	4.27 [2.61, 7.35]	0.33 [0.13, 0.71]	80.28 [15.85, 281.75]	47.97 [9.34, 158.38]	7.78 [1.32, 40.15]	0.64 [0.28, 3.05]	2.93 [0.75, 23.99]	2.33 [0.64, 16.06]	147.43 [73.90, 317.64]	44.58 [23.66, 108.44]	18.72 [10.35, 40.60]	6.65 [3.52, 13.71]	3.51 [1.93, 7.15]	5.92 [3.22, 12.80]	1.13 [0.42, 2.95]	4.29 [2.11, 12.01]	4.02 [1.94, 11.17]	1.01 [0.56, 1.94]	0.49 [0.29, 0.96]	0.23 [0.08, 0.63]	1.07 [0.57, 1.99]	0.83 [0.37, 1.65]	5.07 [1.83, 14.01]	0.79 [0.37, 1.57]	1.09 [0.42, 3.37]	60.52 [29.65, 141.88]	33.53 [13.05, 97.24]	17.39 [9.54, 33.00]	0.28 [0.13, 0.69]	9.39 [5.51, 17.28]	3.97 [1.87, 8.26]
≥ 1 prior child	2815	6.34 [4.32, 10.25]	1.00 [0.54, 2.11]	0.31 [0.15, 0.63]	0.31 [0.10, 0.77]	1.51 [1.07, 2.49]	0.16 [0.08, 0.30]	2.66 [1.55, 4.87]	1.37 [0.83, 2.24]	0.83 [0.51, 1.34]	1.05 [0.76, 1.58]	0.13 [0.06, 0.26]	3.30 [2.05, 5.77]	0.58 [0.25, 1.30]	0.97 [0.51, 1.99]	43.85 [17.29, 168.85]	3.17 [1.14, 11.75]	37.50 [14.09, 149.81]	4.27 [2.57, 7.37]	0.36 [0.14, 0.82]	93.50 [20.52, 311.46]	54.83 [11.79, 182.81]	9.80 [1.62, 47.12]	0.62 [0.27, 3.32]	3.12 [0.79, 23.36]	2.51 [0.69, 16.42]	174.21 [90.69, 362.41]	57.54 [27.55, 123.41]	22.01 [11.14, 47.52]	7.43 [3.83, 15.83]	3.90 [2.06, 8.29]	7.24 [3.61, 15.35]	1.29 [0.46, 3.36]	5.03 [2.41, 12.78]	4.68 [2.18, 11.75]	1.06 [0.62, 2.10]	0.55 [0.31, 1.05]	0.24 [0.10, 0.65]	1.08 [0.61, 2.11]	0.87 [0.42, 1.78]	7.11 [2.70, 18.93]	0.86 [0.41, 1.69]	1.09 [0.41, 3.41]	71.51 [34.02, 165.38]	35.44 [14.72, 107.16]	21.56 [11.92, 40.57]	0.31 [0.13, 0.81]	10.33 [5.62, 20.22]	4.46 [1.95, 9.67]
Maternal pre- or early pregnancy body mass index (n = 482 missing)
< 24.9 kg/m2	2271	6.90 [4.56, 11.40]	1.04 [0.56, 2.27]	0.29 [0.14, 0.65]	0.32 [0.09, 0.91]	1.72 [1.19, 2.93]	0.19 [0.09, 0.35]	2.90 [1.67, 5.31]	1.48 [0.89, 2.41]	0.85 [0.51, 1.40]	1.16 [0.82, 1.79]	0.12 [0.06, 0.25]	3.18 [1.98, 5.68]	0.43 [0.19, 0.94]	0.89 [0.44, 1.92]	65.68 [21.73, 253.74]	5.07 [1.58, 20.06]	56.32 [18.04, 216.33]	4.23 [2.55, 7.32]	0.29 [0.11, 0.67]	88.86 [18.00, 298.86]	51.63 [10.41, 168.83]	8.94 [1.48, 46.29]	0.69 [0.29, 4.25]	2.94 [0.77, 23.14]	2.43 [0.68, 17.20]	143.29 [73.95, 313.11]	47.24 [23.89, 108.58]	19.04 [10.06, 41.53]	6.74 [3.47, 14.26]	3.58 [1.90, 7.45]	5.93 [3.20, 13.19]	1.11 [0.42, 2.99]	4.40 [2.11, 11.60]	4.07 [1.94, 10.87]	0.99 [0.55, 1.95]	0.50 [0.28, 0.97]	0.22 [0.08, 0.60]	1.06 [0.57, 2.06]	0.82 [0.37, 1.67]	5.08 [1.94, 14.09]	0.77 [0.37, 1.49]	1.09 [0.42, 3.33]	56.44 [28.96, 132.68]	29.89 [12.58, 85.89]	18.06 [9.96, 33.36]	0.27 [0.13, 0.71]	8.25 [4.81, 14.98]	3.14 [1.51, 6.69]
≥ 25.0 kg/m2	2565	6.42 [4.28, 10.42]	1.03 [0.56, 2.20]	0.33 [0.17, 0.66]	0.31 [0.10, 0.79]	1.50 [1.06, 2.49]	0.16 [0.08, 0.30]	2.73 [1.59, 4.98]	1.32 [0.80, 2.14]	0.80 [0.50, 1.30]	1.05 [0.76, 1.59]	0.13 [0.06, 0.28]	3.34 [2.14, 5.94]	0.64 [0.27, 1.47]	1.04 [0.52, 2.01]	42.74 [17.28, 179.77]	2.94 [1.07, 11.20]	36.38 [14.07, 156.97]	4.22 [2.59, 7.30]	0.41 [0.17, 0.89]	83.33 [16.94, 290.29]	49.29 [10.02, 173.31]	8.09 [1.43, 40.59]	0.57 [0.26, 2.56]	3.07 [0.78, 24.29]	2.44 [0.66, 15.48]	176.14 [91.80, 364.04]	56.39 [28.11, 120.48]	21.46 [11.45, 45.61]	7.30 [3.92, 15.31]	3.82 [2.10, 7.92]	7.00 [3.73, 14.90]	1.30 [0.46, 3.34]	4.94 [2.49, 12.99]	4.68 [2.32, 12.29]	1.10 [0.65, 2.22]	0.55 [0.32, 1.07]	0.27 [0.10, 0.73]	1.11 [0.63, 2.12]	0.89 [0.43, 1.80]	6.88 [2.63, 18.54]	0.86 [0.40, 1.71]	1.05 [0.39, 3.28]	72.65 [35.34, 171.42]	39.90 [15.75, 115.61]	21.73 [11.90, 40.56]	0.33 [0.14, 0.86]	11.89 [6.60, 22.14]	5.37 [2.41, 11.27]
Season of urine sample collection
Autumn	1241	6.68 [4.54, 11.18]	1.11 [0.63, 2.35]	0.33 [0.17, 0.72]	0.33 [0.11, 0.93]	1.56 [1.11, 2.78]	0.17 [0.08, 0.31]	2.89 [1.71, 5.28]	1.35 [0.79, 2.23]	0.82 [0.50, 1.33]	1.10 [0.79, 1.68]	0.13 [0.07, 0.25]	3.18 [1.99, 5.50]	0.54 [0.25, 1.16]	0.88 [0.44, 1.80]	59.00 [19.47, 200.80]	3.97 [1.27, 13.96]	51.42 [16.12, 178.80]	4.28 [2.62, 7.45]	0.37 [0.14, 0.80]	75.90 [16.47, 262.79]	47.19 [9.38, 149.56]	6.99 [1.27, 36.32]	0.57 [0.28, 2.90]	2.72 [0.76, 22.83]	2.27 [0.66, 14.10]	150.79 [80.64, 319.28]	48.83 [24.40, 103.39]	19.38 [10.11, 40.75]	6.61 [3.47, 13.37]	3.44 [1.89, 7.01]	6.09 [3.20, 13.18]	1.13 [0.41, 2.99]	4.27 [2.26, 10.62]	4.05 [2.08, 10.00]	1.01 [0.63, 2.01]	0.51 [0.31, 0.97]	0.26 [0.10, 0.67]	1.08 [0.59, 2.03]	0.85 [0.44, 1.64]	5.26 [2.13, 15.97]	0.78 [0.38, 1.47]	1.07 [0.42, 3.04]	62.40 [31.45, 132.08]	33.06 [13.46, 86.93]	19.41 [10.69, 35.32]	0.30 [0.14, 0.78]	9.73 [5.53, 18.62]	4.15 [1.80, 9.12]
Spring	1435	6.65 [4.40, 10.65]	0.94 [0.51, 2.07]	0.28 [0.14, 0.59]	0.29 [0.08, 0.77]	1.64 [1.09, 2.61]	0.17 [0.08, 0.33]	2.82 [1.67, 5.31]	1.38 [0.83, 2.24]	0.80 [0.49, 1.34]	1.06 [0.76, 1.59]	0.11 [0.05, 0.24]	3.09 [2.02, 5.66]	0.48 [0.21, 1.04]	1.02 [0.51, 2.08]	40.89 [15.98, 161.87]	3.19 [1.14, 11.33]	35.28 [12.47, 141.43]	4.14 [2.54, 7.00]	0.34 [0.15, 0.71]	95.38 [19.16, 307.03]	57.14 [11.29, 176.55]	8.71 [1.48, 47.98]	0.69 [0.28, 3.79]	2.95 [0.76, 25.06]	2.32 [0.66, 15.79]	154.45 [79.43, 349.02]	50.78 [25.97, 118.99]	19.78 [10.73, 45.21]	6.88 [3.72, 15.86]	3.68 [1.98, 8.16]	6.52 [3.37, 14.20]	1.21 [0.44, 3.28]	4.74 [2.23, 13.47]	4.29 [2.07, 12.59]	1.00 [0.57, 2.00]	0.52 [0.28, 1.03]	0.23 [0.09, 0.64]	1.03 [0.56, 2.02]	0.79 [0.36, 1.70]	6.00 [2.37, 15.66]	0.82 [0.37, 1.67]	1.06 [0.41, 3.47]	63.84 [30.93, 143.49]	33.89 [13.46, 94.45]	18.68 [10.65, 35.36]	0.28 [0.13, 0.70]	10.11 [5.65, 19.14]	4.54 [2.02, 9.66]
Summer	1399	6.85 [4.54, 11.32]	1.07 [0.57, 2.48]	0.34 [0.17, 0.73]	0.32 [0.10, 0.81]	1.61 [1.09, 2.64]	0.17 [0.09, 0.30]	2.83 [1.63, 5.00]	1.47 [0.86, 2.46]	0.82 [0.50, 1.39]	1.15 [0.82, 1.74]	0.14 [0.07, 0.28]	3.99 [2.42, 6.74]	0.83 [0.33, 1.92]	1.06 [0.55, 2.19]	72.12 [24.93, 339.26]	5.26 [1.62, 25.32]	63.17 [20.92, 303.00]	4.72 [2.92, 7.96]	0.41 [0.17, 0.95]	86.37 [17.39, 313.33]	49.92 [10.41, 183.72]	9.63 [1.57, 45.85]	0.69 [0.31, 3.22]	2.82 [0.71, 20.81]	2.26 [0.60, 16.04]	174.54 [87.48, 350.46]	52.20 [27.00, 121.49]	21.90 [11.14, 45.20]	7.57 [3.85, 15.32]	4.01 [2.12, 8.03]	6.99 [3.60, 14.41]	1.21 [0.48, 3.20]	5.00 [2.45, 12.73]	4.67 [2.26, 12.02]	1.11 [0.63, 2.29]	0.55 [0.31, 1.01]	0.29 [0.11, 0.77]	1.14 [0.63, 2.16]	0.89 [0.44, 1.77]	6.05 [2.34, 16.15]	0.88 [0.41, 1.72]	1.13 [0.41, 3.40]	72.09 [33.79, 172.32]	37.51 [15.33, 121.28]	21.48 [11.05, 43.02]	0.36 [0.15, 0.95]	10.93 [5.91, 20.57]	4.56 [2.15, 10.07]
Winter	1243	6.03 [4.13, 9.87]	0.93 [0.54, 1.97]	0.29 [0.14, 0.55]	0.31 [0.10, 0.78]	1.51 [1.07, 2.62]	0.16 [0.08, 0.31]	2.68 [1.50, 4.94]	1.26 [0.78, 2.09]	0.78 [0.47, 1.28]	1.06 [0.76, 1.60]	0.11 [0.05, 0.24]	2.87 [1.80, 4.77]	0.37 [0.17, 0.76]	0.88 [0.43, 1.80]	38.71 [15.85, 142.62]	2.79 [0.99, 9.77]	33.46 [13.15, 120.58]	3.92 [2.42, 6.77]	0.32 [0.11, 0.70]	77.23 [16.66, 271.12]	46.36 [9.87, 157.11]	7.78 [1.33, 38.35]	0.52 [0.25, 2.33]	2.91 [0.72, 21.93]	2.37 [0.62, 16.70]	157.34 [81.34, 340.15]	51.16 [23.99, 116.28]	19.21 [10.30, 42.46]	6.66 [3.51, 14.34]	3.46 [1.91, 7.29]	6.38 [3.38, 13.59]	1.21 [0.41, 3.09]	4.45 [2.11, 11.30]	4.16 [1.96, 10.76]	0.99 [0.54, 1.92]	0.48 [0.27, 0.97]	0.22 [0.09, 0.58]	1.01 [0.53, 2.00]	0.79 [0.34, 1.65]	6.07 [2.01, 17.29]	0.74 [0.33, 1.44]	0.97 [0.37, 2.99]	63.74 [31.32, 148.57]	34.03 [13.78, 97.28]	18.98 [10.34, 36.82]	0.28 [0.13, 0.71]	9.98 [5.49, 18.41]	4.19 [1.91, 8.99]
Year of urine sample collection
2000–2010	1071	6.48 [4.59, 9.90]	1.23 [0.67, 2.56]	0.31 [0.15, 0.64]	0.41 [0.12, 1.02]	1.54 [1.10, 2.38]	0.16 [0.09, 0.29]	2.10 [1.37, 3.69]	1.71 [1.10, 2.71]	1.18 [0.80, 1.83]	1.28 [0.93, 1.87]	0.24 [0.12, 0.51]	3.36 [2.18, 6.12]	0.54 [0.20, 1.27]	1.16 [0.64, 2.27]	30.37 [13.39, 141.56]	2.23 [0.77, 9.82]	25.17 [10.33, 120.19]	5.26 [3.01, 8.38]	0.20 [0.07, 0.54]	267.06 [92.25, 612.06]	157.41 [53.96, 367.10]	35.19 [9.41, 96.28]	0.99 [0.39, 6.05]	18.60 [6.16, 76.16]	11.41 [4.02, 42.08]	451.62 [268.18, 876.10]	137.02 [91.72, 232.73]	64.86 [39.23, 119.71]	21.75 [13.10, 39.85]	11.70 [7.05, 21.46]	19.78 [12.45, 36.00]	5.08 [2.71, 10.90]	8.73 [4.51, 22.04]	8.14 [4.09, 20.54]	1.16 [0.73, 1.94]	0.90 [0.57, 1.50]	0.08 [0.03, 0.27]	1.68 [1.04, 2.89]	1.55 [0.91, 2.76]	19.53 [10.29, 39.29]	1.52 [0.94, 2.66]	2.09 [0.63, 6.78]	202.40 [101.31, 443.10]	137.34 [58.67, 341.76]	38.96 [23.68, 61.97]	0.10 [0.06, 0.17]	9.84 [5.99, 16.92]	3.19 [1.60, 5.88]
2011–2015	1190	6.40 [4.12, 10.45]	0.91 [0.51, 2.10]	0.28 [0.14, 0.61]	0.27 [0.09, 0.77]	1.64 [1.07, 2.83]	0.18 [0.08, 0.32]	2.65 [1.52, 4.85]	1.38 [0.84, 2.25]	0.83 [0.53, 1.34]	1.04 [0.75, 1.69]	0.12 [0.06, 0.22]	3.13 [2.02, 5.12]	0.53 [0.25, 1.15]	1.01 [0.49, 1.95]	86.45 [32.60, 353.11]	6.44 [2.10, 26.44]	75.42 [26.88, 319.78]	4.23 [2.57, 7.11]	0.32 [0.12, 0.67]	93.66 [24.94, 301.50]	55.58 [14.96, 171.38]	11.02 [2.36, 46.73]	0.81 [0.31, 4.59]	8.55 [2.42, 50.33]	6.19 [2.01, 42.23]	179.00 [103.11, 325.39]	78.11 [39.79, 152.10]	25.26 [14.06, 43.12]	8.63 [4.84, 14.81]	4.29 [2.50, 7.28]	8.23 [4.82, 15.36]	1.43 [0.58, 3.09]	12.77 [5.62, 37.31]	11.66 [5.06, 34.80]	1.23 [0.77, 2.22]	0.82 [0.47, 1.52]	0.22 [0.08, 0.49]	1.45 [0.87, 2.89]	1.27 [0.70, 2.64]	7.56 [3.32, 17.74]	1.34 [0.66, 2.93]	3.21 [1.17, 11.73]	61.18 [31.76, 120.99]	30.52 [13.37, 77.45]	18.60 [11.31, 35.65]	0.20 [0.11, 0.39]	7.80 [4.62, 14.13]	3.09 [1.48, 6.17]
2016–2018	1695	6.75 [4.41, 11.51]	1.05 [0.60, 2.40]	0.37 [0.19, 0.77]	0.33 [0.10, 0.83]	1.62 [1.11, 2.75]	0.17 [0.08, 0.32]	2.91 [1.72, 5.58]	1.34 [0.81, 2.19]	0.74 [0.49, 1.22]	1.06 [0.77, 1.61]	0.12 [0.06, 0.23]	3.34 [2.06, 5.73]	0.60 [0.26, 1.46]	0.92 [0.46, 1.95]	48.23 [19.23, 179.56]	3.71 [1.27, 13.25]	41.32 [15.75, 157.81]	4.20 [2.61, 7.43]	0.46 [0.20, 0.96]	49.70 [11.11, 184.18]	28.97 [6.46, 107.74]	4.38 [0.88, 23.63]	0.56 [0.25, 2.17]	1.57 [0.66, 7.30]	1.31 [0.56, 5.39]	116.82 [68.06, 215.05]	33.87 [21.43, 60.19]	14.72 [9.25, 24.50]	5.24 [3.21, 8.67]	2.79 [1.74, 4.46]	4.57 [2.89, 7.61]	0.82 [0.34, 1.71]	3.13 [1.84, 5.75]	2.94 [1.68, 5.48]	0.86 [0.52, 1.87]	0.39 [0.25, 0.64]	0.32 [0.14, 0.89]	0.80 [0.47, 1.47]	0.56 [0.31, 1.04]	4.18 [1.89, 10.05]	0.59 [0.29, 1.05]	0.79 [0.36, 1.69]	50.96 [26.72, 104.05]	24.87 [11.34, 62.94]	16.61 [9.66, 30.22]	0.55 [0.27, 1.34]	11.01 [5.86, 21.47]	5.28 [2.29, 11.74]
2019–2021	1362	6.58 [4.36, 10.67]	0.88 [0.51, 1.82]	0.27 [0.14, 0.56]	0.25 [0.07, 0.69]	1.55 [1.07, 2.61]	0.17 [0.08, 0.32]	3.44 [1.99, 6.04]	1.12 [0.66, 1.88]	0.60 [0.37, 1.00]	1.01 [0.73, 1.50]	0.09 [0.05, 0.17]	3.23 [1.95, 6.07]	0.42 [0.19, 0.96]	0.80 [0.39, 1.84]	45.06 [18.33, 165.36]	3.02 [1.08, 10.92]	39.68 [15.04, 144.17]	3.75 [2.41, 6.28]	0.40 [0.18, 0.88]	40.08 [8.26, 179.17]	24.31 [5.08, 101.28]	3.27 [0.55, 21.67]	0.45 [0.21, 1.65]	0.60 [0.31, 1.59]	0.55 [0.28, 1.40]	98.72 [56.97, 177.57]	27.09 [15.98, 49.02]	11.69 [6.83, 20.47]	4.06 [2.27, 7.19]	2.24 [1.31, 3.89]	3.87 [2.13, 6.81]	0.67 [0.24, 1.44]	2.71 [1.54, 5.00]	2.55 [1.46, 4.73]	0.90 [0.47, 2.36]	0.31 [0.19, 0.55]	0.41 [0.17, 1.43]	0.73 [0.40, 1.42]	0.47 [0.24, 0.98]	2.39 [1.02, 5.67]	0.46 [0.21, 0.83]	0.56 [0.25, 1.13]	45.12 [23.56, 88.86]	23.02 [9.58, 53.14]	14.16 [8.06, 25.66]	0.53 [0.26, 1.21]	12.37 [6.54, 23.60]	6.25 [2.88, 13.58]
Maternal tobacco use in pregnancy (n = 992 missing)
No	4022	6.62 [4.39, 10.80]	0.99 [0.54, 2.17]	0.30 [0.15, 0.63]	0.30 [0.09, 0.80]	1.59 [1.10, 2.65]	0.17 [0.08, 0.31]	2.80 [1.63, 5.11]	1.39 [0.84, 2.29]	0.82 [0.50, 1.35]	1.08 [0.77, 1.66]	0.12 [0.06, 0.25]	3.21 [2.01, 5.77]	0.49 [0.21, 1.12]	0.95 [0.47, 1.99]	53.79 [19.35, 219.75]	3.95 [1.30, 15.99]	46.24 [15.88, 192.32]	4.15 [2.52, 7.18]	0.33 [0.13, 0.73]	83.15 [17.39, 285.21]	48.95 [10.27, 167.87]	8.56 [1.42, 41.73]	0.61 [0.27, 3.17]	3.08 [0.76, 26.65]	2.46 [0.65, 17.48]	154.83 [79.48, 332.32]	49.91 [25.10, 114.28]	20.01 [10.62, 44.15]	6.96 [3.62, 15.00]	3.61 [1.96, 7.68]	6.42 [3.42, 14.00]	1.20 [0.43, 3.17]	4.56 [2.21, 11.99]	4.26 [2.05, 11.24]	1.01 [0.57, 2.00]	0.52 [0.29, 0.99]	0.23 [0.09, 0.63]	1.06 [0.58, 2.01]	0.83 [0.38, 1.68]	5.42 [2.06, 14.69]	0.79 [0.37, 1.56]	1.06 [0.39, 3.33]	63.62 [30.68, 149.48]	33.49 [13.41, 98.34]	19.25 [10.34, 36.80]	0.29 [0.13, 0.72]	9.42 [5.31, 17.43]	4.02 [1.80, 8.43]
Yes	304	6.28 [4.45, 9.41]	1.08 [0.55, 2.05]	0.37 [0.17, 0.69]	0.33 [0.08, 0.76]	1.50 [1.06, 2.78]	0.16 [0.09, 0.33]	2.44 [1.53, 4.42]	1.35 [0.81, 2.27]	0.83 [0.50, 1.33]	1.14 [0.76, 1.71]	0.15 [0.07, 0.33]	3.56 [2.25, 5.91]	0.75 [0.33, 1.58]	1.11 [0.56, 2.20]	27.70 [13.72, 84.17]	2.15 [0.92, 8.00]	20.79 [10.85, 73.47]	4.86 [3.28, 8.03]	0.41 [0.15, 1.03]	85.60 [21.77, 288.60]	49.46 [12.48, 169.67]	7.48 [1.80, 46.85]	0.59 [0.23, 2.61]	3.64 [0.91, 19.63]	2.63 [0.73, 11.84]	179.33 [105.02, 373.78]	64.17 [32.94, 124.62]	24.30 [12.53, 47.72]	8.14 [4.23, 15.23]	4.25 [2.38, 8.24]	7.22 [3.92, 15.22]	1.54 [0.59, 3.35]	5.46 [2.95, 13.63]	5.16 [2.74, 13.25]	0.96 [0.65, 1.89]	0.54 [0.36, 1.06]	0.26 [0.08, 0.52]	1.05 [0.64, 1.94]	0.90 [0.50, 1.64]	9.10 [4.62, 23.67]	0.95 [0.45, 1.78]	1.23 [0.43, 3.72]	76.82 [36.97, 160.69]	41.71 [17.30, 115.81]	22.39 [11.43, 41.18]	0.29 [0.12, 0.86]	19.37 [8.52, 36.88]	8.21 [3.31, 15.22]
Data are presented as the median [25th, 27th percentiles] analyte concentrations by sample characteristic category for chemicals detected in ≥ 70% of urine samples. Reported analyte concentrations are specific gravity-adjusted to account for urine dilution. Analyte acronyms are defined in eTable 2.
[truncated: 2 more columns]

## Sheet: eTable 5
eTable 5. Proportion of analyte concentrations greater than the lower limit of detection by sample characteristics among analytes detected in 5–70 % of samples (n = 5318).
		Insecticides																	Fungicides and Herbicides			Halogenated Phenols		Organophorphorous Flame Retardants					Benzophenones			Bisphenols									Parabens		Antimicrobials	Phthalates and Alternatives
Sample characteristic		CDCCA	FPBA	NDMA	THX	IMI	NDMT	ACE	CLO	TA	IMZ	NIT	DINP	CINA6	FLNC	THI	PNP	SUF	METB	T245	ATZ	TECP2346	TCP245/TCP246	TEP	TPhP	DBUP/DiBP	TBOEP	TnBP/TiBP	BP8	OH4BP	BP6	BPF	BPA	BADGE	BPAP	BPP	BADGE2H2O	BPB	BPZ	BADGEH2O	BuPB	BzPB	TCC	MEHP	MPHHP	MHiDP	MiDP	MOP	MHPP
	n	Proportion ≥ lower limit of detection (LOD)
Cohort (location)
ARCH (Michigan)	176	0.409091	0.0852273	0.664773	0.130682	0.204545	0.170455	0.397727	0.0511364	0.0965909	0.0738636	0.0852273	0.130682	0.0170455	0	0.0852273	0.0965909	0.0113636	0.0738636	0.0284091	0.142045	0.147727	0.0795455	0.278409	0.204545	0.0795455	0.0454545	0.0397727	0.715909	0.170455	0	0.613636	0.392045	0.147727	0.0227273	0.00568182	0.0340909	0.0795455	0.0681818	0.0397727	0.647727	0.363636	0.710227	0.8125	0.102273	0.0454545	0.0681818	0.0454545	0.892045
ATLANTA (Georgia)	113	0.318584	0.185841	0.610619	0.327434	0.19469	0.265487	0.309735	0.115044	0.132743	0.115044	0.0884956	0.141593	0.079646	0.0707965	0.0973451	0.318584	0.150442	0.141593	0.0442478	0.0884956	0.141593	0.0884956	0.371681	0.159292	0.132743	0.0884956	0.0176991	0.681416	0.20354	0.292035	0.504425	0.442478	0.0884956	0.115044	0.106195	0.079646	0.0973451	0.0707965	0.0442478	0.159292	0.39823	0.831858	0.725664	0.371681	0.20354	0.0884956	0.0353982	0.672566
CIOB (California)	568	0.272887	0.0897887	0.751761	0.396127	0.301056	0.272887	0.202465	0.183099	0.121479	0.123239	0.123239	0.0809859	0.110915	0.107394	0.0457746	0.501761	0.272887	0.102113	0.128521	0.0739437	0.0422535	0.0457746	0.498239	0.25	0.112676	0.137324	0.0809859	0.542254	0.420775	0.25	0.570423	0.244718	0.142606	0.100352	0.0827465	0.0985915	0.0757042	0.0528169	0.0422535	0.267606	0.163732	0.133803	0.596831	0.308099	0.177817	0.0528169	0.0457746	0.401408
M and N (New York)	271	0.357934	0.372694	0.180812	0.0701107	0.232472	0.228782	0.402214	0.140221	0.0922509	0.110701	0.0664207	0.0738007	0.0332103	0.0332103	0.103321	0.228782	0.00369004	0.147601	0	0.103321	0.0885609	0.129151	0.309963	0.0738007	0.199262	0.199262	0.00738007	0.712177	0.261993	0.0369004	0.487085	0.409594	0.140221	0.0332103	0.0369004	0.0405904	0.0553506	0.0922509	0.0590406	0.726937	0.166052	0.686347	0.948339	0.0147601	0.00369004	0.0664207	0.0627306	0.874539
CANDLE (Tennessee)	692	0.358382	0.163295	0.479769	0.143064	0.231214	0.234104	0.25289	0.117052	0.119942	0.128613	0.112717	0.127168	0.140173	0.033237	0.050578	0.450867	0.0115607	0.105491	0.0722543	0.0736994	0.248555	0.108382	0.218208	0.251445	0.183526	0.143064	0.033237	0.751445	0.472543	0.300578	0.686416	0.624277	0.140173	0.114162	0.105491	0.083815	0.0765896	0.0679191	0.0476879	0.605491	0.385838	0.864162	0.919075	0.099711	0.0722543	0.0780347	0.0708092	0.92052
FAIR START (New York)	240	0.158333	0.15	0.658333	0.279167	0.270833	0.316667	0.220833	0.145833	0.225	0.245833	0.154167	0.0916667	0.166667	0.158333	0.2	0.516667	0.179167	0.129167	0.0666667	0.025	0.0333333	0.0208333	0.45	0.195833	0.179167	0.179167	0.0416667	0.7375	0.416667	0.520833	0.504167	0.325	0.108333	0.258333	0.183333	0.108333	0.0791667	0.116667	0.0291667	0.241667	0.175	0.2875	0.7	0.529167	0.358333	0.0916667	0.0416667	0.308333
I-KIDS (Illinois)	296	0.405405	0.155405	0.743243	0.476351	0.236486	0.25	0.226351	0.206081	0.148649	0.128378	0.138514	0.172297	0.101351	0.114865	0.0675676	0.466216	0.202703	0.128378	0.0608108	0.0574324	0.0912162	0.0439189	0.364865	0.182432	0.135135	0.0709459	0.0337838	0.608108	0.466216	0.280405	0.625	0.351351	0.10473	0.10473	0.0810811	0.0810811	0.0777027	0.0777027	0.0574324	0.22973	0.310811	0.25	0.699324	0.277027	0.179054	0.0675676	0.0337838	0.736486
MINNIE (Colorado)	81	0.320988	0.17284	0.703704	0.296296	0.17284	0.185185	0.283951	0.222222	0.037037	0.0864198	0.0987654	0.148148	0.123457	0.037037	0.148148	0.308642	0.222222	0.0987654	0.0864198	0.037037	0.0493827	0.037037	0.308642	0.234568	0.0987654	0.0987654	0.037037	0.679012	0.320988	0.185185	0.555556	0.271605	0.0987654	0.135802	0.0987654	0.0740741	0.0617284	0.037037	0.0246914	0.17284	0.259259	0.333333	0.506173	0.518519	0.358025	0.0617284	0.0493827	0.493827
MAGEE (Pennsylvania)	86	0.383721	0.22093	0.744186	0.418605	0.325581	0.27907	0.313953	0.162791	0.162791	0.127907	0.127907	0.0813953	0.116279	0.127907	0.0930233	0.383721	0.27907	0.162791	0.104651	0.0348837	0.127907	0.0581395	0.383721	0.186047	0.22093	0.0930233	0	0.581395	0.302326	0.139535	0.604651	0.162791	0.104651	0.0348837	0.127907	0.0813953	0.0348837	0.0348837	0.0232558	0.209302	0.360465	0.255814	0.627907	0.5	0.302326	0.0581395	0.0581395	0.534884
MADRES (California)	212	0.330189	0.141509	0.768868	0.40566	0.259434	0.245283	0.259434	0.132075	0.127358	0.132075	0.0990566	0.0990566	0.108491	0.179245	0.0566038	0.580189	0.424528	0.0943396	0.0660377	0.0518868	0.0141509	0.0377358	0.349057	0.212264	0.0896226	0.0943396	0.0801887	0.726415	0.462264	0.259434	0.580189	0.325472	0.127358	0.141509	0.0990566	0.0566038	0.0660377	0.0566038	0.0283019	0.301887	0.245283	0.0990566	0.712264	0.457547	0.245283	0.0613208	0.0424528	0.306604
MARCH (Michigan)	569	0.249561	0.147627	0.606327	0.293497	0.226714	0.244288	0.179262	0.205624	0.135325	0.156415	0.115993	0.0984183	0.135325	0.0913884	0.0492091	0.527241	0.231986	0.103691	0.128295	0.0632689	0.0579965	0.056239	0.346221	0.279438	0.177504	0.142355	0.0509666	0.572935	0.346221	0.367311	0.644991	0.377856	0.0913884	0.133568	0.121265	0.086116	0.0966608	0.0474517	0.0421793	0.196837	0.333919	0.246046	0.625659	0.435852	0.286467	0.0773286	0.0492091	0.521968
NHBCS (New Hampshire)	628	0.332803	0.119427	0.702229	0.273885	0.257962	0.248408	0.184713	0.164013	0.100318	0.105096	0.103503	0.106688	0.109873	0.119427	0.0414013	0.363057	0.154459	0.10828	0.089172	0.0493631	0.0414013	0.0318471	0.329618	0.210191	0.151274	0.113057	0.0621019	0.461783	0.264331	0.152866	0.570064	0.214968	0.113057	0.0652866	0.0907643	0.0987261	0.0525478	0.044586	0.0461783	0.254777	0.226115	0.148089	0.509554	0.321656	0.191083	0.0557325	0.0238854	0.597134
PETALS (California)	139	0.374101	0.057554	0.733813	0.431655	0.323741	0.251799	0.359712	0.136691	0.18705	0.100719	0.0935252	0.0863309	0.115108	0.136691	0.0359712	0.330935	0.194245	0.165468	0.100719	0.028777	0.0503597	0.0791367	0.309353	0.165468	0.280576	0.129496	0.0431655	0.820144	0.503597	0.172662	0.640288	0.302158	0.115108	0.057554	0.0935252	0.122302	0.107914	0.0143885	0.0935252	0.417266	0.352518	0.201439	0.57554	0.230216	0.165468	0.0647482	0.0359712	0.618705
ROCHESTER (New York)	261	0.321839	0.187739	0.800766	0.348659	0.283525	0.229885	0.241379	0.141762	0.130268	0.111111	0.1341	0.137931	0.0996169	0.0996169	0.114943	0.398467	0.126437	0.149425	0.0727969	0.0229885	0.0804598	0.045977	0.298851	0.229885	0.130268	0.1341	0.045977	0.624521	0.394636	0.206897	0.616858	0.287356	0.0957854	0.0804598	0.103448	0.103448	0.0651341	0.0574713	0.0766284	0.222222	0.35249	0.272031	0.605364	0.48659	0.291188	0.103448	0.0191571	0.586207
SIBLING (New York)	95	0.189474	0.168421	0.252632	0.105263	0.189474	0.2	0.0315789	0.273684	0.105263	0.221053	0.0315789	0.147368	0.0947368	0.0105263	0.0210526	0.863158	0.0105263	0	0.252632	0.0526316	0.0631579	0.0947368	0.115789	0.147368	0.168421	0.221053	0.0105263	0.694737	0.526316	0.431579	0.978947	0.715789	0.0736842	0.189474	0.0421053	0.126316	0.0631579	0.0210526	0.0105263	0.473684	0.210526	0.705263	0.926316	0.221053	0.168421	0.0736842	0.136842	0.915789
GGAPS (Washington)	300	0.21	0.0333333	0.56	0.25	0.24	0.24	0.203333	0.143333	0.116667	0.0966667	0.11	0.106667	0.113333	0.0866667	0.0766667	0.42	0.0366667	0.136667	0.0866667	0.0933333	0.0233333	0.0666667	0.246667	0.213333	0.153333	0.11	0.05	0.57	0.483333	0.206667	0.53	0.396667	0.166667	0.11	0.1	0.123333	0.06	0.0633333	0.05	0.456667	0.21	0.416667	0.64	0.173333	0.123333	0.0466667	0.06	0.753333
NYU CHES (New York)	448	0.334821	0.147321	0.774554	0.386161	0.28125	0.303571	0.162946	0.189732	0.165179	0.145089	0.129464	0.118304	0.109375	0.125	0.0982143	0.497768	0.363839	0.109375	0.107143	0.0625	0.03125	0.0669643	0.386161	0.154018	0.261161	0.120536	0.584821	0.660714	0.46875	0.290179	0.580357	0.236607	0.149554	0.145089	0.107143	0.122768	0.0736607	0.0736607	0.125	0.290179	0.247768	0.0714286	0.555804	0.649554	0.482143	0.102679	0.0535714	0.243304
UCP (Utah)	143	0.251748	0.125874	0.622378	0.20979	0.223776	0.258741	0.223776	0.111888	0.0909091	0.0769231	0.0769231	0.0909091	0.0979021	0.0909091	0.013986	0.454545	0.00699301	0.0979021	0.0839161	0.0979021	0.027972	0.0839161	0.412587	0.223776	0.13986	0.13986	0.027972	0.685315	0.412587	0.167832	0.692308	0.468531	0.104895	0.0699301	0.118881	0.0769231	0.0559441	0.0559441	0.0559441	0.552448	0.272727	0.370629	0.825175	0.20979	0.13986	0.0699301	0.0979021	0.846154
Gestational age at birth
Preterm (< 37.0 weeks gestation)	390	0.274359	0.164103	0.671795	0.330769	0.274359	0.24359	0.25641	0.135897	0.141026	0.125641	0.112821	0.110256	0.0923077	0.0948718	0.0641026	0.466667	0.14359	0.102564	0.0846154	0.074359	0.0923077	0.0846154	0.351282	0.248718	0.205128	0.120513	0.102564	0.658974	0.366667	0.25641	0.597436	0.407692	0.125641	0.120513	0.1	0.0974359	0.074359	0.0564103	0.0589744	0.366667	0.284615	0.387179	0.730769	0.320513	0.187179	0.0666667	0.0589744	0.620513
Early term (37.0–38.9 weeks gestation)	480	0.329167	0.15	0.625	0.285417	0.245833	0.258333	0.235417	0.160417	0.125	0.1375	0.1125	0.0979167	0.102083	0.0958333	0.0833333	0.435417	0.16875	0.102083	0.0791667	0.0645833	0.0770833	0.0666667	0.364583	0.2125	0.158333	0.160417	0.0979167	0.6625	0.391667	0.258333	0.5875	0.395833	0.11875	0.1125	0.10625	0.0791667	0.08125	0.0666667	0.0583333	0.333333	0.29375	0.35	0.675	0.360417	0.216667	0.0729167	0.0541667	0.6
Full term (39.0–40.9 weeks gestation)	3787	0.312913	0.140217	0.631635	0.288619	0.24901	0.252707	0.227093	0.16187	0.128598	0.127278	0.111698	0.113546	0.111962	0.0950621	0.0715606	0.440454	0.171376	0.114339	0.0921574	0.0681278	0.0808027	0.0623185	0.335622	0.20808	0.166095	0.123581	0.0929496	0.636388	0.401109	0.25165	0.611038	0.360972	0.118035	0.109849	0.0979667	0.0916293	0.0723528	0.0617903	0.0522841	0.359651	0.273567	0.364405	0.682598	0.320834	0.210721	0.0710325	0.0496435	0.601796
Late term (≥ 41 weeks gestation)	661	0.301059	0.15885	0.645991	0.266263	0.263238	0.239032	0.236006	0.157337	0.122542	0.128593	0.108926	0.104387	0.119516	0.075643	0.0590015	0.408472	0.146747	0.124054	0.0741301	0.0453858	0.0816944	0.0590015	0.326778	0.207262	0.130106	0.136157	0.0741301	0.573374	0.344932	0.220877	0.573374	0.301059	0.155825	0.0816944	0.0832073	0.0937973	0.065053	0.0559758	0.0544629	0.357035	0.257186	0.305598	0.673222	0.28593	0.189107	0.0771558	0.0408472	0.639939
Size-for-gestational age
Small-for-gestational age (SGA)	562	0.283051	0.13879	0.650847	0.30678	0.242373	0.29322	0.2	0.181495	0.151246	0.131673	0.133452	0.119217	0.104982	0.088968	0.0765125	0.425424	0.163701	0.120996	0.0818505	0.0818505	0.104982	0.0800712	0.349153	0.216949	0.156584	0.124555	0.101423	0.59661	0.413559	0.252542	0.583051	0.332203	0.133452	0.0836299	0.0854093	0.0960854	0.0747331	0.0587189	0.0604982	0.337288	0.269492	0.320339	0.676271	0.310169	0.210169	0.0765125	0.0551601	0.584746
Appropriate-for-gestational age (AGA)	4166	0.31397	0.147144	0.634662	0.284926	0.25084	0.246039	0.232117	0.156745	0.12578	0.12674	0.108017	0.110898	0.113778	0.0948152	0.068891	0.445031	0.165386	0.111858	0.0907345	0.0621699	0.0840134	0.0638502	0.341095	0.210994	0.165867	0.131061	0.0933749	0.633701	0.396303	0.255641	0.603697	0.363898	0.12386	0.110178	0.0950552	0.0895343	0.0712914	0.0612098	0.0532885	0.358137	0.274364	0.358137	0.680989	0.318291	0.206673	0.0710514	0.0487278	0.610658
Large-for-gestational age (LGA)	590	0.309609	0.137288	0.628114	0.297153	0.274021	0.241993	0.256228	0.155932	0.125424	0.135593	0.115254	0.101695	0.0932203	0.0813559	0.0762712	0.398577	0.172881	0.118644	0.0762712	0.0728814	0.040678	0.0491525	0.30605	0.208185	0.155932	0.111864	0.0711864	0.661922	0.325623	0.19395	0.620996	0.36121	0.110169	0.110169	0.122034	0.0983051	0.0779661	0.0627119	0.0491525	0.373665	0.27758	0.391459	0.717082	0.343416	0.204626	0.0711864	0.0508475	0.61032
Child sex assigned at birth
Male	2651	0.307808	0.145228	0.638627	0.293097	0.24934	0.253866	0.228593	0.157299	0.140702	0.133157	0.119955	0.104866	0.119955	0.0927952	0.06639	0.434553	0.159562	0.108261	0.0875141	0.0618634	0.0833648	0.0690306	0.344776	0.202942	0.163335	0.124104	0.0901547	0.636364	0.393436	0.256507	0.602037	0.348171	0.127122	0.110147	0.0965673	0.0905319	0.0712939	0.0603546	0.0565824	0.362505	0.283667	0.354583	0.68427	0.325538	0.204074	0.0694078	0.0513014	0.598642
Female	2667	0.312336	0.145107	0.632921	0.284214	0.255343	0.247844	0.233596	0.16123	0.116235	0.12336	0.103112	0.11661	0.101237	0.0926134	0.0746157	0.44132	0.172478	0.11886	0.0888639	0.0689914	0.0794901	0.0588676	0.331834	0.219723	0.164229	0.132358	0.0933633	0.628796	0.388076	0.241095	0.604424	0.371954	0.11961	0.104612	0.0974878	0.0918635	0.0734908	0.0618673	0.0506187	0.352456	0.264717	0.36033	0.684289	0.314586	0.209599	0.0738658	0.047994	0.616798
Maternal age at child birth
< 25.0 years	1071	0.312792	0.171802	0.518207	0.22409	0.220355	0.237162	0.284781	0.151261	0.126984	0.136321	0.112045	0.123249	0.110177	0.0681606	0.0887021	0.412698	0.107376	0.110177	0.0718954	0.0681606	0.12605	0.0989729	0.312792	0.211951	0.174603	0.154062	0.0560224	0.727358	0.353875	0.264239	0.63212	0.484594	0.123249	0.11578	0.0812325	0.0728291	0.092437	0.0821662	0.0560224	0.427638	0.318394	0.590103	0.798319	0.287582	0.163399	0.0774977	0.0588235	0.732026
25–29.9 years	1359	0.300957	0.164091	0.617366	0.260486	0.262693	0.240618	0.23326	0.160412	0.128035	0.120677	0.114054	0.11479	0.114054	0.0772627	0.0603385	0.434879	0.134658	0.108904	0.0860927	0.0735835	0.0853569	0.0610743	0.325975	0.200147	0.161148	0.127299	0.0721118	0.646799	0.382634	0.279617	0.612951	0.391464	0.126564	0.116998	0.113319	0.0779985	0.0632818	0.0676968	0.0412068	0.366446	0.304636	0.389257	0.707873	0.290655	0.179544	0.0699043	0.0551876	0.657101
30.0–34.9 years	1811	0.310878	0.13418	0.679183	0.319713	0.247929	0.25566	0.212038	0.15185	0.127554	0.131419	0.104914	0.10878	0.117615	0.110988	0.0684705	0.444506	0.197129	0.114301	0.0933186	0.0612921	0.0635008	0.0541137	0.34677	0.221977	0.157372	0.115958	0.102154	0.623965	0.405853	0.237438	0.591386	0.321369	0.120928	0.100497	0.0977361	0.0971839	0.0684705	0.0491441	0.0563225	0.338487	0.249034	0.267256	0.646604	0.347322	0.233573	0.0750966	0.0436223	0.572612
≥ 35 years	1077	0.310878	0.113278	0.679183	0.319713	0.247929	0.25566	0.212038	0.178273	0.131848	0.12442	0.118849	0.0965645	0.0947075	0.10585	0.0687094	0.444506	0.211699	0.121634	0.0984215	0.0594243	0.0622098	0.0492108	0.34677	0.221977	0.167131	0.12442	0.134633	0.623965	0.405853	0.237438	0.591386	0.321369	0.123491	0.0984215	0.0909935	0.116063	0.0705664	0.0519963	0.0622098	0.338487	0.249034	0.267256	0.646604	0.347322	0.233573	0.0622098	0.0436397	0.572612
Annual household income (n = 1586 missing)
< $30,000	1360	0.306618	0.191176	0.558088	0.238235	0.238235	0.272059	0.273529	0.15	0.131618	0.145588	0.110294	0.122794	0.108088	0.0808824	0.1	0.423529	0.119118	0.123529	0.0683824	0.0772059	0.130147	0.0970588	0.325735	0.196324	0.177206	0.135294	0.0698529	0.727941	0.380147	0.272794	0.615441	0.426471	0.113971	0.135294	0.0904412	0.0816176	0.0669118	0.0735294	0.0529412	0.410294	0.280147	0.536029	0.796324	0.294118	0.184559	0.0742647	0.0544118	0.681618
$30,000–$49,999	486	0.304527	0.119342	0.641975	0.279835	0.257202	0.255144	0.246914	0.162551	0.127572	0.119342	0.117284	0.109053	0.117284	0.0987654	0.0699588	0.479424	0.141975	0.0946502	0.123457	0.0493827	0.0699588	0.0720165	0.360082	0.228395	0.154321	0.135802	0.0761317	0.666667	0.465021	0.3107	0.621399	0.434156	0.125514	0.135802	0.115226	0.0720165	0.0802469	0.0864198	0.0329218	0.366255	0.298354	0.386831	0.730453	0.320988	0.195473	0.0802469	0.0617284	0.646091
$50,000–$74,999	392	0.283163	0.142857	0.640306	0.308673	0.227041	0.25	0.178571	0.147959	0.117347	0.153061	0.0994898	0.122449	0.117347	0.0867347	0.0663265	0.42602	0.142857	0.0892857	0.109694	0.0535714	0.0688776	0.0433673	0.341837	0.211735	0.142857	0.112245	0.0765306	0.627551	0.428571	0.295918	0.637755	0.408163	0.137755	0.0892857	0.0918367	0.0841837	0.0714286	0.0382653	0.0535714	0.395408	0.308673	0.397959	0.732143	0.331633	0.221939	0.0612245	0.0714286	0.670918
≥ $75,000	1494	0.297189	0.11245	0.691432	0.349398	0.249665	0.251004	0.20415	0.161981	0.13253	0.115797	0.106426	0.108434	0.100402	0.100402	0.0502008	0.461847	0.22423	0.123159	0.10241	0.0635877	0.0522088	0.0421687	0.374833	0.213521	0.155288	0.115127	0.131191	0.546185	0.424364	0.230924	0.570281	0.278447	0.125167	0.0769746	0.0997323	0.109103	0.0609103	0.0495315	0.0542169	0.333333	0.253681	0.196118	0.597724	0.342035	0.228246	0.0763052	0.0481928	0.516734
Maternal race/ethnicity (n = 58 missing)
Hispanic	1273	0.292223	0.17989	0.621367	0.30165	0.274941	0.27337	0.244305	0.178319	0.141398	0.152396	0.11469	0.108405	0.102121	0.110762	0.112333	0.454046	0.220738	0.10762	0.0769835	0.0612726	0.0455617	0.0714847	0.347997	0.175962	0.178319	0.138256	0.135899	0.732914	0.439906	0.28044	0.571092	0.322074	0.117046	0.148468	0.106049	0.0911233	0.0754124	0.0722702	0.060487	0.378633	0.201885	0.277298	0.721131	0.382561	0.25216	0.0722702	0.0494894	0.487824
non-Hispanic Asian	264	0.272727	0.102273	0.799242	0.469697	0.306818	0.295455	0.181818	0.170455	0.140152	0.113636	0.128788	0.106061	0.117424	0.117424	0.030303	0.477273	0.223485	0.094697	0.0909091	0.0416667	0.0492424	0.0265152	0.378788	0.223485	0.113636	0.170455	0.174242	0.469697	0.340909	0.238636	0.477273	0.30303	0.117424	0.0416667	0.117424	0.113636	0.0681818	0.030303	0.0568182	0.253788	0.170455	0.162879	0.556818	0.344697	0.219697	0.0871212	0.030303	0.401515
non-Hispanic Black	999	0.355355	0.192192	0.521522	0.23023	0.232232	0.237237	0.283283	0.146146	0.13013	0.139139	0.101101	0.125125	0.143143	0.0670671	0.0700701	0.449449	0.0860861	0.128128	0.0780781	0.0770771	0.199199	0.117117	0.32032	0.231231	0.195195	0.148148	0.036036	0.758759	0.342342	0.317317	0.691692	0.575576	0.125125	0.13013	0.0910911	0.0630631	0.0900901	0.0780781	0.0510511	0.422422	0.406406	0.74975	0.863864	0.263263	0.172172	0.0770771	0.0650651	0.778779
non-Hispanic White	2537	0.303114	0.11352	0.671265	0.283011	0.245566	0.239259	0.210485	0.150966	0.120615	0.114308	0.112337	0.10879	0.101301	0.0942058	0.0536066	0.42294	0.167521	0.110761	0.0973591	0.0634608	0.05676	0.044935	0.338195	0.217186	0.149783	0.110761	0.0847458	0.551439	0.393772	0.207726	0.594403	0.297596	0.125345	0.0859283	0.0938116	0.0989358	0.0646433	0.0512416	0.0528183	0.332282	0.262909	0.254631	0.610169	0.306267	0.195507	0.0670083	0.0457233	0.619629
non-Hispanic Other	187	0.320856	0.13369	0.647059	0.352941	0.256684	0.26738	0.229947	0.171123	0.122995	0.101604	0.101604	0.101604	0.101604	0.0534759	0.0855615	0.417112	0.101604	0.144385	0.0909091	0.0962567	0.0909091	0.0588235	0.304813	0.229947	0.160428	0.112299	0.0748663	0.614973	0.352941	0.256684	0.614973	0.395722	0.144385	0.0909091	0.0802139	0.106952	0.0534759	0.0695187	0.0374332	0.368984	0.331551	0.470588	0.673797	0.299465	0.197861	0.0695187	0.0481283	0.641711
Maternal highest educational attainment (n = 545 missing)
< High school, high school degree or GED equivalent	1567	0.316528	0.188258	0.533504	0.227186	0.259094	0.252712	0.273772	0.148054	0.133376	0.146139	0.112955	0.107211	0.121251	0.0765795	0.098277	0.42374	0.126356	0.111678	0.070836	0.0778558	0.123165	0.094448	0.316528	0.215061	0.18762	0.132738	0.0829611	0.726228	0.379706	0.27441	0.623484	0.449904	0.124442	0.138481	0.100191	0.0804084	0.0816847	0.0816847	0.0567964	0.409062	0.285258	0.542438	0.797064	0.281429	0.178685	0.0759413	0.0516911	0.691768
Some college, Associate’s degree, trade school, or Bachelor's degree	2100	0.312857	0.132857	0.662381	0.310952	0.239048	0.249524	0.23	0.163333	0.13	0.125238	0.11	0.11619	0.106667	0.0938095	0.0628571	0.448095	0.157143	0.105714	0.0942857	0.062381	0.0680952	0.0538095	0.340952	0.206667	0.167143	0.128571	0.092381	0.630476	0.40619	0.253333	0.60619	0.354762	0.110952	0.103333	0.0995238	0.0833333	0.0647619	0.0547619	0.0552381	0.376667	0.285238	0.328095	0.669524	0.322857	0.209048	0.0666667	0.0528571	0.59381
Master's degree, professional or doctorate degree	1118	0.310376	0.107335	0.703936	0.339893	0.266547	0.260286	0.18068	0.160107	0.123435	0.110018	0.110912	0.109123	0.100179	0.116279	0.0527728	0.477639	0.216458	0.131485	0.100179	0.0608229	0.0572451	0.0465116	0.364043	0.220036	0.141324	0.119857	0.120751	0.517889	0.423077	0.228086	0.562612	0.27907	0.147585	0.0796064	0.0912343	0.111807	0.0608229	0.0447227	0.0518784	0.305009	0.245975	0.205725	0.602862	0.334526	0.224508	0.068873	0.049195	0.544723
Parity (n = 311 missing)
0 prior children	2192	0.324818	0.137774	0.644161	0.300639	0.258668	0.244069	0.215328	0.153741	0.125912	0.125	0.109489	0.109033	0.102646	0.0971715	0.0593066	0.431569	0.166058	0.109489	0.0875912	0.0611314	0.0780109	0.060219	0.366332	0.210766	0.141423	0.130474	0.101277	0.609489	0.397354	0.217609	0.592609	0.353558	0.130931	0.0967153	0.0907847	0.0912409	0.0711679	0.0615876	0.0488139	0.362226	0.272354	0.328467	0.652372	0.300639	0.187956	0.0725365	0.0465328	0.58531
≥ 1 prior child	2815	0.307993	0.151332	0.618117	0.271048	0.243339	0.249378	0.238011	0.158082	0.125755	0.126465	0.111901	0.114387	0.114032	0.0841918	0.0735346	0.442274	0.154885	0.112966	0.0912966	0.0717584	0.0888099	0.0692718	0.313321	0.213499	0.181172	0.12611	0.0923623	0.649734	0.386501	0.266785	0.617762	0.377975	0.119716	0.109059	0.0984014	0.0905861	0.0742451	0.059325	0.0596803	0.366963	0.284192	0.390764	0.71794	0.318295	0.211368	0.071048	0.053286	0.651155
Maternal pre- or early pregnancy body mass index (n = 482 missing)
< 24.9 kg/m2	2271	0.310876	0.138265	0.652136	0.275209	0.262439	0.244386	0.226332	0.151915	0.121532	0.126816	0.1048	0.102158	0.109203	0.0898283	0.0546015	0.440775	0.166006	0.11845	0.0871863	0.0656099	0.0695729	0.0554822	0.34214	0.213562	0.151475	0.124615	0.100837	0.570233	0.3417	0.219287	0.581242	0.330251	0.135183	0.0783796	0.0911493	0.0977543	0.0594452	0.0563628	0.0510788	0.373844	0.258476	0.327169	0.667988	0.294144	0.192867	0.0770586	0.0515192	0.603699
≥ 25.0 kg/m2	2565	0.318129	0.157115	0.619493	0.293567	0.243275	0.254581	0.238207	0.155166	0.135283	0.126316	0.117739	0.119298	0.11306	0.0966862	0.0846004	0.42846	0.157115	0.11345	0.0853801	0.0643275	0.0947368	0.0682261	0.330994	0.214035	0.179337	0.126316	0.0881092	0.68616	0.433528	0.265497	0.603899	0.381287	0.11462	0.129825	0.103704	0.0877193	0.0810916	0.0654971	0.0565302	0.359844	0.296296	0.390643	0.697856	0.339571	0.225341	0.0662768	0.0463938	0.620273
Season of urine sample collection
Autumn	1241	0.33199	0.157937	0.659952	0.313457	0.253828	0.238517	0.253828	0.182111	0.128928	0.132957	0.100725	0.112812	0.0983078	0.0991136	0.0668815	0.429492	0.16116	0.116035	0.0757454	0.0628525	0.0725222	0.073328	0.339243	0.203868	0.17083	0.125705	0.0910556	0.623691	0.356164	0.216761	0.614827	0.344077	0.132957	0.0958904	0.077357	0.0829976	0.0628525	0.0523771	0.0612409	0.345689	0.281225	0.336019	0.663175	0.336019	0.197421	0.0652699	0.0491539	0.580983
Spring	1435	0.314983	0.121951	0.632753	0.307317	0.269686	0.250871	0.231359	0.147735	0.113589	0.136585	0.119861	0.112892	0.119861	0.10453	0.0641115	0.441115	0.200697	0.110105	0.0933798	0.0759582	0.0836237	0.0508711	0.349129	0.202091	0.137979	0.124739	0.0857143	0.650174	0.372822	0.273171	0.597909	0.369338	0.131707	0.114286	0.103833	0.0878049	0.0724739	0.0703833	0.0390244	0.366551	0.272474	0.358188	0.691986	0.296864	0.198606	0.066899	0.0585366	0.6223
Summer	1399	0.292352	0.15797	0.618299	0.245175	0.24446	0.238742	0.220872	0.1594	0.145104	0.117941	0.119371	0.0993567	0.107934	0.0957827	0.0764832	0.473195	0.125089	0.115082	0.0879199	0.0536097	0.0986419	0.0714796	0.319514	0.22659	0.188706	0.131523	0.0900643	0.659042	0.466762	0.260901	0.588992	0.374553	0.121515	0.125804	0.12366	0.0950679	0.0814868	0.0593281	0.0507505	0.363117	0.26233	0.377412	0.689064	0.330951	0.225161	0.0650465	0.0450322	0.606862
Winter	1243	0.302494	0.144811	0.634755	0.291231	0.239743	0.27675	0.21963	0.149638	0.126307	0.125503	0.103781	0.119067	0.115044	0.0691874	0.074819	0.403057	0.176991	0.113435	0.0949316	0.0691874	0.0683829	0.0611424	0.345937	0.212389	0.158488	0.131134	0.101368	0.591311	0.360418	0.238938	0.613837	0.349155	0.106195	0.0901046	0.0788415	0.0989541	0.071601	0.0611424	0.0659694	0.352373	0.282381	0.355591	0.69107	0.318584	0.205149	0.0909091	0.0450523	0.618665
Year of urine sample collection
2000–2010	1071	0.356676	0.203548	0.410831	0.117647	0.196078	0.229692	0.29972	0.116713	0.101774	0.124183	0.0849673	0.121382	0.0905696	0.0289449	0.0718954	0.380952	0.00933707	0.0943044	0.0569561	0.0915033	0.189542	0.10831	0.245565	0.195145	0.182073	0.150327	0.022409	0.735761	0.38282	0.219421	0.651727	0.538749	0.130719	0.0802988	0.0690943	0.0597572	0.0644258	0.0662932	0.0485528	0.659197	0.313725	0.786181	0.90943	0.092437	0.0588235	0.0690943	0.070028	0.898226
2011–2015	1190	0.321008	0.0966387	0.62437	0.289076	0.278151	0.256303	0.229412	0.157143	0.137815	0.121849	0.121849	0.107563	0.115966	0.089916	0.0546218	0.442017	0.0773109	0.132773	0.089916	0.0781513	0.0647059	0.0680672	0.327731	0.214286	0.166387	0.128571	0.0537815	0.639496	0.442857	0.229412	0.594118	0.410084	0.133613	0.111765	0.104202	0.110084	0.0739496	0.0630252	0.0512605	0.414286	0.264706	0.377311	0.705042	0.181513	0.118487	0.0621849	0.0554622	0.769748
2016–2018	1695	0.292035	0.138298	0.690265	0.330973	0.253097	0.220649	0.189971	0.169622	0.134161	0.12766	0.111702	0.106383	0.111111	0.109929	0.0638298	0.467847	0.20331	0.115839	0.105792	0.0460993	0.0573286	0.0478723	0.362832	0.215339	0.150118	0.124113	0.0608747	0.59469	0.386431	0.243658	0.635398	0.313274	0.119385	0.111702	0.0981087	0.0904255	0.0797872	0.0579196	0.0484634	0.224779	0.282596	0.282006	0.631268	0.40177	0.261357	0.0738771	0.0378251	0.510914
2019–2021	1362	0.286344	0.150183	0.754772	0.370044	0.273128	0.300294	0.229809	0.181685	0.134066	0.137729	0.123077	0.110623	0.120879	0.12381	0.0915751	0.441997	0.320147	0.109158	0.0893773	0.0578755	0.0410256	0.0454212	0.389868	0.216593	0.164103	0.115751	0.217582	0.592511	0.356828	0.295154	0.53304	0.234214	0.113553	0.119414	0.111355	0.100366	0.0681319	0.0593407	0.0659341	0.235683	0.240822	0.0969163	0.555066	0.518355	0.332599	0.0791209	0.0432234	0.358297
Maternal tobacco use in pregnancy (n = 992 missing)
No	4022	0.308553	0.14545	0.626803	0.291149	0.252113	0.254351	0.223521	0.155644	0.128543	0.128046	0.111885	0.107658	0.113128	0.0949776	0.0671308	0.442815	0.168076	0.111885	0.0865241	0.0624068	0.0813028	0.0601691	0.344853	0.214073	0.164843	0.128046	0.0877673	0.625808	0.396072	0.259324	0.589756	0.362009	0.130035	0.107658	0.101193	0.091994	0.065639	0.0594232	0.0492292	0.363998	0.263799	0.351069	0.685728	0.308802	0.203133	0.0698657	0.0499751	0.598707
Yes	304	0.286184	0.138158	0.546053	0.210526	0.220395	0.256579	0.282895	0.164474	0.151316	0.138158	0.0986842	0.121711	0.134868	0.0723684	0.0888158	0.440789	0.0986842	0.134868	0.101974	0.0953947	0.0986842	0.0921053	0.292763	0.240132	0.180921	0.148026	0.0559211	0.644737	0.388158	0.243421	0.661184	0.424342	0.105263	0.138158	0.101974	0.0822368	0.128289	0.0921053	0.0756579	0.328947	0.351974	0.457237	0.707237	0.273026	0.144737	0.0690789	0.0592105	0.766447
Data are presented as the proportion of analyte concentrations ≥ the lower limit of detection by sample characteristic category for chemicals detected in 30–70% of urine samples. Analyte acronyms are defined in eTable 2.
[truncated: 12 more columns]

## Sheet: eTable 6
eTable 6. Overall and stratified associations between analyte concentrations and continuous gestational age at birth (n = 5318).
		Crude (n = 5318)	Adjusted (n = 5318)	Male Newborns (n = 2651)	Female Newborns (n = 2667)
Chemical Class	Analyte	β in days (95% CI) for each IQR increase in analyte concentration		β in days (95% CI) for each IQR increase in analyte concentration		Psexint
Insecticides	∑Insecticides	0.28 (0.00,0.63)*	0.21 (-0.07, 0.56)	0.07 (-0.35, 0.49)	0.42 (0.00, 0.77)*	0.24
	∑Pyrethroids	0.00 (-0.42, 0.35)	-0.07 (-0.49, 0.35)	-0.28 (-0.91, 0.28)	0.14 (-0.42, 0.70)	0.238196
	PBA	-0.07 (-0.42, 0.35)	-0.07 (-0.49, 0.35)	-0.35 (-0.91, 0.21)	0.14 (-0.35, 0.70)	0.197105
	TDCCA	-0.07 (-0.49, 0.42)	-0.07 (-0.49, 0.35)	-0.35 (-0.98, 0.21)	0.14 (-0.42, 0.77)	0.217357
	∑Neonicotinoids	0.56 (0.14, 0.98)*	0.42 (0.00, 0.84)*	0.56 (0.00, 1.12)#	0.28 (-0.28, 0.91)	0.544283
	∑OtherInsecticides	0.49 (0.07, 0.98)*	0.42 (-0.07, 0.84)#	0.14 (-0.49, 0.70)	0.70 (0.07, 1.26)*	0.19106
	TCPY	0.49 (0.07, 0.91)*	0.42 (0.00, 0.91)*	0.28 (-0.35, 0.91)	0.63 (0.00, 1.19)*	0.393966
Fungicides and Herbicides	∑FungicidesHerbicides	0.49 (0.14, 0.84)*	0.21 (-0.21, 0.56)	-0.07 (-0.63, 0.49)	0.49 (-0.07, 0.98)#	0.150126
	24D	0.42 (0.07, 0.77)*	0.21 (-0.14, 0.56)	-0.14 (-0.63, 0.35)	0.56 (0.00, 1.05)*	0.0696162
Halogenated Phenols	∑HalogenatedPhenols	0.42 (0.07, 0.77)*	0.21 (-0.21, 0.56)	0.00 (-0.56, 0.49)	0.35 (-0.14, 0.84)	0.309496
	PCP	0.28 (-0.14, 0.70)	0.35 (-0.07, 0.77)	0.00 (-0.63, 0.56)	0.70 (0.14, 1.26)*	0.0661636
Organophosphate Esters	∑OPEs	0.14 (-0.28, 0.49)	0.07 (-0.28, 0.42)	0.28 (-0.21, 0.84)	-0.14 (-0.63, 0.35)	0.230375
	BDCPP	-0.35 (-0.77, 0.07)#	-0.21 (-0.63, 0.21)	-0.21 (-0.77, 0.35)	-0.14 (-0.77, 0.42)	0.915606
	DPP	0.21 (-0.14, 0.56)	0.21 (-0.14, 0.56)	0.35 (-0.14, 0.84)	0.07 (-0.42, 0.56)	0.35384
Benzophenones	∑Benzophenones	0.91 (0.49, 1.33)*	0.42 (-0.07, 0.91)#	0.21 (-0.49, 0.84)	0.70 (0.07, 1.33)*	0.246734
	BP1	1.12 (0.70, 1.61)*	0.56 (0.07, 1.05)*	0.21 (-0.42, 0.91)	0.84 (0.21, 1.47)*	0.146421
	BP3	0.77 (0.35, 1.19)*	0.35 (-0.14, 0.77)	0.07 (-0.56, 0.70)	0.56 (0.00, 1.12)#	0.242643
Bisphenols	∑Bisphenols	0.07 (-0.28, 0.49)	0.07 (-0.28, 0.49)	0.21 (-0.28, 0.77)	0.00 (-0.56, 0.49)	0.47044
	BPS	-0.56 (-0.98, -0.14)*	-0.28 (-0.70, 0.14)	-0.14 (-0.70, 0.42)	-0.42 (-0.98, 0.14)	0.456647
Parabens	∑Parabens	-0.14 (-0.70, 0.42)	0.14 (-0.42, 0.70)	0.35 (-0.42, 1.05)	0.00 (-0.77, 0.70)	0.476133
	MePB	-0.28 (-0.77, 0.28)	0.07 (-0.49, 0.63)	0.28 (-0.49, 0.98)	-0.14 (-0.84, 0.63)	0.470832
	PrPB	-0.14 (-0.70, 0.35)	0.07 (-0.49, 0.63)	0.07 (-0.63, 0.84)	0.00 (-0.70, 0.77)	0.897974
	EtPB	0.49 (0.07, 0.84)*	0.49 (0.07, 0.84)*	0.63 (0.07, 1.19)*	0.35 (-0.21, 0.84)	0.437807
Antimicrobials	∑Antimicrobials	-0.07 (-0.56, 0.49)	0.00 (-0.56, 0.56)	-0.28 (-0.98, 0.42)	0.28 (-0.42, 1.05)	0.23872
	TCS	-0.07 (-0.56, 0.42)	-0.14 (-0.70, 0.35)	-0.35 (-0.98, 0.35)	0.07 (-0.63, 0.70)	0.403262
Phthalates and Alternatives	∑Phthalates&Alternatives	-0.84 (-1.33, -0.35)*	-0.42 (-0.98, 0.07)	-0.63 (-1.33, 0.00)#	-0.21 (-0.91, 0.42)	0.337122
	∑HMWPhthalates	-0.84 (-1.40, -0.28)*	-0.70 (-1.26, -0.14)*	-0.98 (-1.75, -0.28)*	-0.49 (-1.19, 0.28)	0.230205
	∑DEHP	-0.49 (-0.98, 0.07)#	-0.28 (-0.84, 0.21)	-0.49 (-1.19, 0.14)	-0.14 (-0.77, 0.56)	0.328672
	MEHHP	-0.42 (-0.91, 0.07)	-0.28 (-0.77, 0.28)	-0.56 (-1.19, 0.14)	0.00 (-0.63, 0.63)	0.172082
	MEOHP	-0.21 (-0.70, 0.28)	-0.14 (-0.63, 0.42)	-0.42 (-1.05, 0.28)	0.14 (-0.49, 0.77)	0.165368
	MECPP	-0.42 (-0.98, 0.07)#	-0.28 (-0.84, 0.21)	-0.49 (-1.12, 0.21)	-0.07 (-0.77, 0.56)	0.353424
	MCMHP	-0.07 (-0.49, 0.35)	0.00 (-0.42, 0.42)	-0.21 (-0.77, 0.35)	0.21 (-0.35, 0.77)	0.243509
	∑DiNP	-0.56 (-0.98, -0.07)*	-0.56 (-0.98, -0.07)*	-0.77 (-1.40, -0.14)*	-0.35 (-0.98, 0.21)	0.350303
	MCiOP	-0.35 (-0.77, 0.00)#	-0.42 (-0.77, 0.00)*	-0.63 (-1.12, -0.07)*	-0.21 (-0.70, 0.35)	0.216897
	MHiNP	-0.35 (-0.77, 0.14)	-0.42 (-0.91, 0.00)#	-0.70 (-1.26, -0.07)*	-0.28 (-0.84, 0.35)	0.283612
	∑DPHP	-0.14 (-0.49, 0.21)	-0.14 (-0.49, 0.21)	-0.14 (-0.63, 0.28)	-0.07 (-0.56, 0.42)	0.772701
	MPCHP	-0.28 (-0.77, 0.14)	-0.28 (-0.77, 0.14)	-0.49 (-1.05, 0.14)	-0.14 (-0.70, 0.49)	0.381143
	MPOHP	0.14 (-0.21, 0.56)	0.14 (-0.28, 0.49)	0.21 (-0.28, 0.77)	0.07 (-0.49, 0.56)	0.615999
	∑DiDP	-0.28 (-0.70, 0.14)	-0.28 (-0.70, 0.07)	-0.56 (-1.12, 0.00)#	-0.07 (-0.63, 0.49)	0.24
	MCiNP	-0.42 (-0.91, 0.07)#	-0.35 (-0.84, 0.07)	-0.63 (-1.26, 0.00)*	-0.14 (-0.77, 0.49)	0.201732
	MBzP	-0.42 (-0.91, 0.00)#	-0.21 (-0.63, 0.28)	-0.49 (-1.12, 0.07)	0.14 (-0.49, 0.70)	0.105196
	MCPP	-0.35 (-0.70, 0.00)*	-0.35 (-0.70, -0.07)*	-0.42 (-0.91, 0.07)#	-0.35 (-0.84, 0.07)	0.865569
	MCHpP	-0.21 (-0.63, 0.21)	-0.35 (-0.77, 0.07)	-0.35 (-0.98, 0.21)	-0.35 (-0.91, 0.21)	0.922758
	∑LMWPhthalates	-0.49 (-0.91, 0.00)#	0.00 (-0.49, 0.49)	-0.21 (-0.84, 0.42)	0.14 (-0.49, 0.77)	0.39359
	MEP	-0.56 (-1.05, -0.07)*	-0.21 (-0.70, 0.35)	-0.28 (-0.98, 0.35)	-0.07 (-0.70, 0.63)	0.559685
	MnBP/MiBP	0.07 (-0.35, 0.56)	0.49 (0.00, 0.91)*	0.21 (-0.42, 0.77)	0.77 (0.14, 1.33)*	0.165417
	∑DINCH	-0.14 (-0.63, 0.35)	-0.07 (-0.56, 0.42)	-0.28 (-0.84, 0.35)	0.07 (-0.49, 0.70)	0.398772
Polycyclic Aromatic Hydrocarbons	∑PAHs	-0.21 (-0.63, 0.28)	0.21 (-0.21, 0.70)	0.42 (-0.21, 1.05)	0.00 (-0.56, 0.63)	0.355521
	NAP2	-0.14 (-0.56, 0.28)	0.21 (-0.21, 0.63)	0.35 (-0.21, 0.98)	0.07 (-0.49, 0.63)	0.418303
	NAP1	0.07 (-0.28, 0.49)	0.07 (-0.28, 0.49)	0.14 (-0.42, 0.70)	0.07 (-0.49, 0.56)	0.812663
	PHEN1/PHEN9	0.00 (-0.42, 0.42)	0.14 (-0.28, 0.49)	0.21 (-0.35, 0.77)	0.07 (-0.49, 0.63)	0.745011
Chemical Class	Analyte	β in days (95% CI) among those with detectable compared to non-detectable analyte concentrations		β in days (95% CI) among those with detectable compared to non-detectable analyte concentrations		Psexint
Insecticides	CDCCA	0.28 (-0.49, 0.98)	0.42 (-0.28, 1.12)	0.63 (-0.35, 1.61)	0.21 (-0.77, 1.19)	0.539375
	FPBA	-0.70 (-1.61, 0.28)	-0.42 (-1.33, 0.49)	-0.63 (-1.89, 0.70)	-0.28 (-1.54, 1.05)	0.710609
	NDMA	0.00 (-0.70, 0.70)	-0.07 (-0.77, 0.63)	0.21 (-0.77, 1.19)	-0.35 (-1.33, 0.56)	0.37281
	THX	-0.70 (-1.40, 0.07)#	-0.56 (-1.33, 0.14)	-0.49 (-1.54, 0.49)	-0.63 (-1.61, 0.42)	0.878034
	IMI	0.00 (-0.77, 0.77)	0.07 (-0.70, 0.77)	-0.07 (-1.12, 0.91)	0.21 (-0.84, 1.26)	0.68423
	NDMT	0.14 (-0.63, 0.84)	0.21 (-0.56, 0.98)	0.14 (-0.91, 1.19)	0.28 (-0.77, 1.33)	0.849327
	ACE	0.00 (-0.77, 0.77)	0.21 (-0.56, 0.98)	0.21 (-0.91, 1.26)	0.14 (-0.91, 1.26)	0.991622
	CLO	0.07 (-0.77, 0.98)	0.21 (-0.70, 1.12)	0.84 (-0.42, 2.10)	-0.42 (-1.68, 0.84)	0.155297
	TA	-0.07 (-1.05, 0.91)	0.00 (-0.91, 0.98)	-0.07 (-1.33, 1.26)	0.14 (-1.26, 1.54)	0.841841
	IMZ	-0.07 (-1.05, 0.91)	0.07 (-0.91, 1.05)	0.70 (-0.63, 2.03)	-0.56 (-1.96, 0.84)	0.202501
	NIT	0.14 (-0.91, 1.12)	0.14 (-0.84, 1.19)	0.00 (-1.40, 1.40)	0.35 (-1.12, 1.82)	0.736565
	DINF	0.49 (-0.49, 1.54)	0.56 (-0.42, 1.61)	0.70 (-0.84, 2.17)	0.49 (-0.91, 1.89)	0.868626
	CINA6	0.56 (-0.49, 1.54)	0.77 (-0.21, 1.82)	1.05 (-0.35, 2.45)	0.49 (-0.98, 2.03)	0.614425
	FLNC	-0.77 (-1.89, 0.35)	-0.70 (-1.82, 0.42)	0.14 (-1.40, 1.75)	-1.54 (-3.15, 0.00)*	0.129147
	THI	-0.35 (-1.61, 0.91)	0.00 (-1.26, 1.26)	0.70 (-1.12, 2.59)	-0.63 (-2.38, 1.12)	0.282322
	PNP	-0.21 (-0.91, 0.42)	-0.21 (-0.84, 0.49)	-0.49 (-1.40, 0.42)	0.07 (-0.84, 0.98)	0.400741
	SUF	0.35 (-0.56, 1.26)	0.21 (-0.70, 1.19)	0.63 (-0.63, 1.96)	-0.14 (-1.40, 1.12)	0.367978
Fungicides and Herbicides	METB	0.42 (-0.56, 1.47)	0.49 (-0.49, 1.54)	0.00 (-1.40, 1.47)	0.91 (-0.49, 2.31)	0.379918
	T245	-0.28 (-1.47, 0.84)	-0.42 (-1.54, 0.70)	0.00 (-1.61, 1.61)	-0.84 (-2.38, 0.77)	0.493989
	ATZ	-0.91 (-2.24, 0.35)	-0.77 (-2.10, 0.49)	0.14 (-1.75, 2.03)	-1.61 (-3.43, 0.14)#	0.181317
Halogenated Phenols	TECP2346	-0.07 (-1.26, 1.19)	0.63 (-0.63, 1.82)	-0.42 (-2.10, 1.26)	1.68 (0.00, 3.43)*	0.0725392
	TCP245/TCP246	-1.26 (-2.59, 0.07)#	-0.70 (-2.03, 0.63)	-0.42 (-2.24, 1.33)	-0.98 (-2.94, 0.91)	0.679281
Organophosphate Esters	TEP	-0.56 (-1.26, 0.14)	-0.56 (-1.26, 0.14)	-0.21 (-1.19, 0.77)	-0.91 (-1.89, 0.00)#	0.290633
	TPhP	-0.28 (-1.05, 0.49)	-0.21 (-1.05, 0.56)	-0.42 (-1.54, 0.70)	-0.07 (-1.19, 0.98)	0.69186
	DBUP/DiBP	-0.84 (-1.75, 0.00)#	-0.63 (-1.47, 0.28)	-0.56 (-1.75, 0.70)	-0.70 (-1.89, 0.56)	0.869139
	TBOEP	-0.21 (-1.19, 0.77)	-0.14 (-1.12, 0.77)	-0.28 (-1.68, 1.05)	-0.07 (-1.40, 1.33)	0.794959
	TnBP/TiBP	-0.07 (-1.40, 1.19)	-0.07 (-1.40, 1.19)	0.07 (-1.68, 1.82)	-0.28 (-1.89, 1.40)	0.760438
Benzophenones	BP8	-0.49 (-1.12, 0.21)	0.00 (-0.70, 0.70)	0.63 (-0.35, 1.61)	-0.63 (-1.61, 0.28)	0.0567944
	OH4BP	0.14 (-0.49, 0.84)	0.07 (-0.56, 0.77)	0.35 (-0.56, 1.33)	-0.14 (-1.12, 0.77)	0.416421
	BP6	-0.21 (-0.98, 0.56)	0.07 (-0.70, 0.84)	0.42 (-0.63, 1.47)	-0.35 (-1.40, 0.77)	0.31825
Bisphenols	BPF	0.00 (-0.63, 0.70)	0.21 (-0.49, 0.84)	0.07 (-0.84, 0.98)	0.28 (-0.63, 1.26)	0.728082
	BPA	-0.84 (-1.54, -0.14)*	-0.49 (-1.19, 0.21)	-0.49 (-1.47, 0.49)	-0.49 (-1.47, 0.49)	0.986085
	BADGE	0.84 (-0.14, 1.82)#	0.70 (-0.28, 1.68)	0.35 (-1.05, 1.68)	1.12 (-0.28, 2.52)	0.422598
	BPAP	-0.35 (-1.40, 0.70)	0.07 (-0.98, 1.12)	-0.14 (-1.61, 1.33)	0.28 (-1.19, 1.75)	0.676984
	BPP	0.07 (-1.05, 1.12)	0.14 (-0.98, 1.19)	0.35 (-1.19, 1.89)	-0.14 (-1.61, 1.40)	0.696613
	BADGE2H2O	0.21 (-0.91, 1.33)	0.07 (-1.05, 1.19)	0.70 (-0.91, 2.24)	-0.56 (-2.10, 1.05)	0.279226
	BPB	-0.14 (-1.33, 1.12)	0.14 (-1.12, 1.40)	-0.21 (-1.96, 1.54)	0.42 (-1.26, 2.17)	0.609049
	BPZ	-0.70 (-2.03, 0.63)	-0.42 (-1.82, 0.91)	-0.14 (-2.03, 1.75)	-0.77 (-2.59, 1.12)	0.662075
	BADGEH2O	-0.07 (-1.54, 1.33)	0.07 (-1.33, 1.54)	1.12 (-0.84, 3.08)	-1.05 (-3.15, 1.05)	0.133894
Parabens	BuPB	0.07 (-0.70, 0.77)	0.00 (-0.77, 0.70)	0.07 (-0.91, 1.05)	-0.07 (-1.05, 0.91)	0.817266
	BzPB	-0.14 (-0.91, 0.56)	0.00 (-0.70, 0.77)	0.07 (-0.98, 1.05)	0.00 (-1.05, 1.05)	0.97241
Antimicrobials	TCC	-1.12 (-1.89, -0.28)*	-0.42 (-1.19, 0.42)	-0.49 (-1.54, 0.56)	-0.28 (-1.40, 0.77)	0.808125
Phthalates and Alternatives	MEHP	-0.14 (-0.91, 0.56)	0.21 (-0.49, 0.98)	0.42 (-0.56, 1.47)	0.00 (-0.98, 1.05)	0.549949
	MPHHP	-0.42 (-1.19, 0.28)	-0.35 (-1.05, 0.42)	-0.07 (-1.12, 0.91)	-0.56 (-1.54, 0.49)	0.501309
	MHiDP	0.00 (-0.84, 0.84)	0.14 (-0.70, 0.98)	0.63 (-0.49, 1.82)	-0.35 (-1.47, 0.84)	0.222657
	MiDP	0.07 (-1.19, 1.33)	0.07 (-1.19, 1.26)	0.07 (-1.68, 1.89)	0.00 (-1.75, 1.68)	0.926717
	MOP	-0.84 (-2.31, 0.63)	-0.84 (-2.38, 0.63)	-0.28 (-2.31, 1.82)	-1.54 (-3.64, 0.63)	0.403021
	MHPP	0.21 (-0.49, 0.98)	0.35 (-0.42, 1.12)	-0.21 (-1.19, 0.77)	0.91 (-0.07, 1.89)#	0.103011
	MHxP	-0.21 (-0.91, 0.56)	-0.07 (-0.77, 0.70)	-0.35 (-1.33, 0.63)	0.28 (-0.70, 1.19)	0.370516
	MPrP	0.00 (-1.26, 1.33)	0.70 (-0.56, 2.03)	-0.42 (-2.17, 1.40)	1.89 (0.07, 3.71)*	0.0809699
	MMP	-0.07 (-0.77, 0.63)	0.14 (-0.56, 0.77)	0.00 (-0.91, 0.98)	0.28 (-0.70, 1.19)	0.741457
	MiPP	-1.26 (-1.96, -0.49)*	-0.91 (-1.68, -0.21)*	-0.98 (-2.03, 0.07)#	-0.84 (-1.89, 0.14)#	0.880306
	MHiNCH	-0.28 (-1.12, 0.56)	-0.14 (-0.98, 0.77)	0.00 (-1.12, 1.05)	-0.21 (-1.26, 0.91)	0.811805
	MONCH	-0.28 (-0.98, 0.42)	0.07 (-0.63, 0.77)	0.07 (-0.91, 1.05)	0.07 (-0.91, 1.05)	0.99421
	MCOCH	-1.05 (-1.75, -0.35)*	-0.77 (-1.47, -0.07)*	-0.77 (-1.75, 0.14)	-0.77 (-1.68, 0.21)	0.938287
	PA	-1.40 (-2.45, -0.42)*	-1.05 (-2.03, -0.07)*	-1.26 (-2.66, 0.14)#	-0.84 (-2.17, 0.56)	0.624155
Polycyclic Aromatic Hydrocarbons	PYR1	-1.05 (-1.75, -0.28)*	-0.35 (-1.05, 0.42)	-0.77 (-1.75, 0.21)	0.07 (-0.91, 1.12)	0.218871
	PHEN2/PHEN3	-0.70 (-1.33, 0.00)*	0.00 (-0.70, 0.70)	-0.14 (-1.05, 0.84)	0.14 (-0.77, 1.12)	0.677902
	FLUO2/3/9	-0.49 (-1.12, 0.21)	0.21 (-0.49, 0.91)	-0.07 (-1.05, 0.84)	0.49 (-0.49, 1.40)	0.399068
	PHEN4	0.35 (-0.56, 1.19)	0.91 (0.07, 1.75)*	1.26 (0.00, 2.45)*	0.56 (-0.63, 1.75)	0.447576
Data were obtained from linear mixed models where analytes in the upper half of the table were modeled as continuous variables (detected in ≥ 70% of urine samples), while those in the bottom half of the table were modeled as ≥ compared to < the lower limit of detection (detected in 10–69.9% of urine samples). The proportion of samples detected ≥ the lower limit of detection can be found in eTable…

## Sheet: eTable 7
eTable 7. Overall and stratified associations between analyte concentrations and categorical gestational age at birth (n = 5318).
		Crude (n = 5318)	Adjusted (n = 5318)	Male Newborns (n = 2651)	Female Newborns (n = 2667)
Preterm birth (ref = Fullterm Birth)
Chemical Class	Analyte	OR (95% CI) for each IQR increase in analyte concentration		OR (95% CI) for each IQR increase in analyte concentration		Psexint
Insecticides	∑Insecticides	0.92 (0.84,1.02)	0.93 (0.84, 1.03)	0.95 (0.82, 1.09)	0.92 (0.80, 1.05)	0.743397
	∑Pyrethroids	0.97 (0.85, 1.10)	0.96 (0.85, 1.10)	1.00 (0.83, 1.21)	0.93 (0.77, 1.11)	0.550917
	PBA	1.03 (0.90, 1.16)	1.03 (0.90, 1.17)	1.06 (0.88, 1.27)	1.00 (0.84, 1.19)	0.650118
	TDCCA	0.99 (0.86, 1.13)	0.98 (0.86, 1.13)	1.01 (0.83, 1.24)	0.96 (0.79, 1.16)	0.677257
	∑Neonicotinoids	0.87 (0.76, 1.00)*	0.90 (0.78, 1.03)	0.86 (0.70, 1.05)	0.93 (0.77, 1.13)	0.56088
	∑OtherInsecticides	0.98 (0.85, 1.13)	0.99 (0.85, 1.15)	1.13 (0.92, 1.39)	0.86 (0.70, 1.05)	0.0548356
	TCPY	0.96 (0.83, 1.11)	0.95 (0.82, 1.10)	1.11 (0.90, 1.36)	0.81 (0.66, 0.99)*	0.0272737
Fungicides and Herbicides	∑FungicidesHerbicides	0.89 (0.79, 1.01)#	0.93 (0.82, 1.06)	1.03 (0.86, 1.22)	0.84 (0.70, 1.01)#	0.106526
	24D	0.97 (0.86, 1.09)	1.01 (0.89, 1.14)	1.14 (0.96, 1.35)	0.89 (0.75, 1.05)	0.0375211
Halogenated Phenols	∑HalogenatedPhenols	0.87 (0.77, 0.99)*	0.89 (0.78, 1.01)#	0.92 (0.76, 1.10)	0.87 (0.73, 1.03)	0.656182
	PCP	0.94 (0.82, 1.08)	0.91 (0.79, 1.05)	1.00 (0.83, 1.21)	0.82 (0.68, 0.99)*	0.131525
Organophosphate Esters	∑OPEs	0.99 (0.87, 1.12)	0.98 (0.87, 1.12)	0.89 (0.73, 1.07)	1.07 (0.91, 1.26)	0.126674
	BDCPP	1.01 (0.89, 1.16)	0.99 (0.86, 1.14)	0.99 (0.82, 1.19)	1.00 (0.83, 1.21)	0.906606
	DPP	0.94 (0.84, 1.06)	0.94 (0.84, 1.06)	0.90 (0.77, 1.07)	0.98 (0.83, 1.15)	0.489422
Benzophenones	∑Benzophenones	0.80 (0.69, 0.93)*	0.87 (0.74, 1.02)#	0.83 (0.67, 1.04)	0.90 (0.73, 1.11)	0.627574
	BP1	0.75 (0.64, 0.87)*	0.82 (0.69, 0.97)*	0.82 (0.65, 1.03)#	0.82 (0.66, 1.02)#	0.98968
	BP3	0.85 (0.75, 0.98)*	0.91 (0.79, 1.06)	0.88 (0.71, 1.08)	0.94 (0.78, 1.14)	0.60222
Bisphenols	∑Bisphenols	0.98 (0.87, 1.11)	0.97 (0.86, 1.10)	0.88 (0.73, 1.06)	1.04 (0.89, 1.22)	0.179065
	BPS	1.06 (0.93, 1.21)	1.04 (0.91, 1.19)	0.97 (0.81, 1.17)	1.10 (0.92, 1.32)	0.322297
Parabens	∑Parabens	1.09 (0.92, 1.30)	1.01 (0.84, 1.21)	0.96 (0.75, 1.23)	1.07 (0.83, 1.36)	0.549231
	MePB	1.13 (0.96, 1.35)	1.05 (0.88, 1.25)	0.99 (0.77, 1.26)	1.12 (0.88, 1.43)	0.453351
	PrPB	1.08 (0.91, 1.28)	1.01 (0.85, 1.21)	0.96 (0.76, 1.22)	1.07 (0.84, 1.37)	0.510719
	EtPB	0.86 (0.74, 0.98)*	0.84 (0.73, 0.97)*	0.85 (0.70, 1.04)	0.83 (0.68, 1.01)#	0.877333
Antimicrobials	∑Antimicrobials	0.95 (0.80, 1.13)	0.89 (0.75, 1.07)	1.11 (0.88, 1.41)	0.71 (0.55, 0.91)*	0.00576094
	TCS	0.96 (0.82, 1.13)	0.94 (0.80, 1.11)	1.15 (0.92, 1.43)	0.76 (0.60, 0.96)*	0.00753744
Phthalates and Alternatives	∑Phthalates&Alternatives	1.12 (0.96, 1.30)	1.01 (0.86, 1.20)	1.14 (0.92, 1.42)	0.89 (0.72, 1.12)	0.0773201
	∑HMWPhthalates	1.21 (1.02, 1.43)*	1.17 (0.98, 1.39)#	1.29 (1.03, 1.62)*	1.06 (0.84, 1.33)	0.177044
	∑DEHP	1.17 (1.00, 1.37)#	1.12 (0.95, 1.32)	1.26 (1.02, 1.55)*	1.00 (0.81, 1.24)	0.0998347
	MEHHP	1.15 (0.98, 1.34)#	1.09 (0.93, 1.28)	1.26 (1.02, 1.56)*	0.96 (0.78, 1.17)	0.0361503
	MEOHP	1.08 (0.93, 1.26)	1.03 (0.88, 1.21)	1.20 (0.97, 1.47)#	0.89 (0.72, 1.09)	0.0242131
	MECPP	1.18 (1.01, 1.37)*	1.13 (0.96, 1.34)	1.28 (1.04, 1.58)*	1.01 (0.82, 1.24)	0.0773541
	MCMHP	1.03 (0.90, 1.18)	1.00 (0.87, 1.15)	1.13 (0.93, 1.37)	0.89 (0.74, 1.07)	0.0566837
	∑DiNP	1.17 (1.02, 1.34)*	1.16 (1.01, 1.34)*	1.20 (0.99, 1.46)#	1.13 (0.94, 1.36)	0.630902
	MCiOP	1.09 (0.96, 1.24)	1.08 (0.95, 1.23)	1.15 (0.96, 1.38)	1.02 (0.87, 1.21)	0.316515
	MHiNP	1.13 (0.98, 1.29)#	1.14 (0.99, 1.31)#	1.11 (0.91, 1.35)	1.16 (0.97, 1.39)#	0.717008
	∑DPHP	1.03 (0.92, 1.15)	1.03 (0.92, 1.15)	1.01 (0.86, 1.19)	1.04 (0.89, 1.22)	0.818223
	MPCHP	1.12 (0.98, 1.28)#	1.10 (0.96, 1.27)	1.14 (0.95, 1.38)	1.06 (0.87, 1.29)	0.564743
	MPOHP	0.92 (0.81, 1.04)	0.94 (0.82, 1.07)	0.88 (0.73, 1.05)	0.99 (0.84, 1.18)	0.298306
	∑DiDP	1.10 (0.97, 1.25)	1.09 (0.95, 1.24)	1.16 (0.97, 1.39)	1.02 (0.85, 1.22)	0.286593
	MCiNP	1.17 (1.01, 1.35)*	1.14 (0.98, 1.32)	1.25 (1.02, 1.54)*	1.03 (0.84, 1.26)	0.159736
	MBzP	1.02 (0.89, 1.17)	0.95 (0.82, 1.11)	1.07 (0.87, 1.32)	0.87 (0.72, 1.05)	0.105328
	MCPP	1.16 (1.04, 1.30)*	1.16 (1.03, 1.30)*	1.15 (0.98, 1.34)#	1.17 (1.00, 1.37)#	0.85714
	MCHpP	1.10 (0.97, 1.26)	1.11 (0.97, 1.27)	1.06 (0.88, 1.27)	1.15 (0.97, 1.38)	0.477745
	∑LMWPhthalates	1.04 (0.89, 1.20)	0.93 (0.79, 1.09)	1.06 (0.86, 1.29)	0.81 (0.65, 1.00)#	0.047157
	MEP	1.06 (0.91, 1.23)	0.95 (0.80, 1.11)	1.07 (0.86, 1.32)	0.84 (0.68, 1.04)	0.0888014
	MnBP/MiBP	0.90 (0.79, 1.03)	0.84 (0.73, 0.96)*	0.99 (0.81, 1.20)	0.72 (0.60, 0.86)*	0.0127725
	∑DINCH	0.90 (0.78, 1.04)	0.92 (0.78, 1.07)	0.82 (0.66, 1.02)#	1.00 (0.83, 1.22)	0.146576
Polycyclic Aromatic Hydrocarbons	∑PAHs	0.90 (0.78, 1.04)	0.84 (0.72, 0.98)*	0.85 (0.69, 1.05)	0.83 (0.67, 1.02)#	0.842934
	NAP2	0.91 (0.80, 1.04)	0.88 (0.77, 1.00)#	0.87 (0.73, 1.04)	0.89 (0.74, 1.06)	0.841448
	NAP1	0.91 (0.81, 1.03)	0.92 (0.81, 1.04)	0.96 (0.81, 1.15)	0.87 (0.73, 1.02)#	0.380981
	PHEN1/PHEN9	0.89 (0.78, 1.01)#	0.88 (0.77, 0.99)*	0.88 (0.74, 1.06)	0.87 (0.73, 1.03)#	0.863354
Chemical Class	Analyte	OR (95% CI) among those with detectable compared to non-detectable analyte concentrations		OR (95% CI) among those with detectable compared to non-detectable analyte concentrations		Psexint
Insecticides	CDCCA	0.84 (0.66, 1.06)	0.80 (0.63, 1.02)#	0.87 (0.63, 1.21)	0.74 (0.53, 1.04)#	0.505332
	FPBA	1.28 (0.96, 1.70)#	1.22 (0.91, 1.63)	1.20 (0.79, 1.81)	1.25 (0.83, 1.86)	0.889672
	NDMA	1.21 (0.96, 1.52)	1.28 (1.01, 1.62)*	0.93 (0.67, 1.27)	1.79 (1.28, 2.52)*	0.00407326
	THX	1.21 (0.96, 1.52)#	1.22 (0.96, 1.54)#	1.36 (0.99, 1.88)#	1.09 (0.79, 1.52)	0.337489
	IMI	1.15 (0.91, 1.46)	1.14 (0.90, 1.45)	1.26 (0.90, 1.76)	1.04 (0.74, 1.46)	0.434637
	NDMT	0.96 (0.75, 1.22)	0.94 (0.74, 1.20)	0.93 (0.66, 1.32)	0.95 (0.67, 1.34)	0.943628
	ACE	1.18 (0.92, 1.50)	1.16 (0.91, 1.48)	1.28 (0.91, 1.80)	1.05 (0.74, 1.49)	0.428196
	CLO	0.81 (0.60, 1.10)	0.80 (0.59, 1.08)	0.70 (0.44, 1.11)	0.89 (0.59, 1.34)	0.448392
	TA	1.14 (0.85, 1.55)	1.14 (0.84, 1.54)	1.15 (0.76, 1.75)	1.11 (0.71, 1.74)	0.910169
	IMZ	1.02 (0.74, 1.40)	0.99 (0.72, 1.36)	0.97 (0.62, 1.53)	1.01 (0.65, 1.59)	0.899488
	NIT	1.03 (0.74, 1.44)	1.05 (0.75, 1.47)	1.19 (0.76, 1.86)	0.92 (0.56, 1.51)	0.448647
	DINF	0.96 (0.69, 1.34)	0.96 (0.69, 1.35)	0.89 (0.53, 1.48)	1.02 (0.65, 1.60)	0.681305
	CINA6	0.82 (0.57, 1.17)	0.79 (0.55, 1.14)	0.80 (0.49, 1.31)	0.79 (0.46, 1.35)	0.954961
	FLNC	1.00 (0.70,1.44)	1.02 (0.71, 1.46)	0.71 (0.40, 1.29)	1.33 (0.84, 2.11)	0.101885
	THI	0.94 (0.61,1.43)	0.89 (0.57, 1.37)	0.63 (0.31, 1.28)	1.14 (0.66, 1.99)	0.192802
	PNP	1.11 (0.90, 1.38)	1.12 (0.90, 1.39)	1.06 (0.78, 1.44)	1.17 (0.87, 1.58)	0.64033
	SUF	0.79 (0.58, 1.07)	0.83 (0.61, 1.15)	0.81 (0.51, 1.28)	0.85 (0.56, 1.30)	0.869743
Fungicides and Herbicides	METB	0.88 (0.63, 1.25)	0.87 (0.61, 1.22)	1.13 (0.71, 1.81)	0.65 (0.39, 1.09)#	0.117238
	T245	0.91 (0.62,1.32)	0.93 (0.64, 1.37)	0.80 (0.45, 1.42)	1.07 (0.64, 1.77)	0.455695
	ATZ	1.04 (0.70,1.55)	1.01 (0.67, 1.51)	0.96 (0.54, 1.72)	1.05 (0.60, 1.84)	0.830929
Halogenated Phenols	TECP2346	1.21 (0.83,1.76)	1.08 (0.74, 1.58)	1.26 (0.76, 2.09)	0.92 (0.53, 1.60)	0.402827
	TCP245/TCP246	1.40 (0.96,2.06)#	1.27 (0.86, 1.88)	1.15 (0.67, 1.97)	1.43 (0.82, 2.51)	0.575064
Organophosphate Esters	TEP	1.07 (0.85, 1.33)	1.05 (0.84, 1.31)	0.90 (0.65, 1.24)	1.22 (0.90, 1.67)	0.169927
	TPhP	1.24 (0.97, 1.58)#	1.25 (0.97, 1.60)#	1.30 (0.91, 1.84)	1.20 (0.85, 1.69)	0.76287
	DBUP/DiBP	1.34 (1.03, 1.74)*	1.29 (0.99, 1.69)#	1.39 (0.96, 2.01)#	1.21 (0.83, 1.77)	0.608998
	TBOEP	1.00 (0.72, 1.37)	0.99 (0.71, 1.37)	0.91 (0.57, 1.46)	1.06 (0.68, 1.66)	0.636738
	TnBP/TiBP	1.32 (0.89,1.95)	1.41 (0.95, 2.10)#	1.37 (0.79, 2.38)	1.44 (0.86, 2.39)	0.900747
Benzophenones	BP8	1.14 (0.91, 1.43)	1.08 (0.86, 1.35)	0.90 (0.66, 1.24)	1.29 (0.93, 1.77)	0.117513
	OH4BP	0.86 (0.69, 1.07)	0.88 (0.70, 1.10)	0.79 (0.58, 1.09)	0.97 (0.71, 1.32)	0.370496
	BP6	1.06 (0.83, 1.35)	1.03 (0.80, 1.32)	0.84 (0.58, 1.20)	1.25 (0.89, 1.75)	0.11003
Bisphenols	BPF	0.96 (0.77, 1.19)	0.92 (0.74, 1.15)	0.81 (0.60, 1.10)	1.06 (0.78, 1.44)	0.235007
	BPA	1.23 (0.99, 1.53)#	1.12 (0.90, 1.41)	1.11 (0.81, 1.53)	1.14 (0.84, 1.55)	0.907153
	BADGE	1.07 (0.78, 1.47)	1.10 (0.80, 1.51)	1.04 (0.65, 1.65)	1.16 (0.74, 1.81)	0.740271
	BPAP	1.15 (0.83, 1.59)	1.09 (0.78, 1.52)	1.08 (0.67, 1.73)	1.11 (0.70, 1.75)	0.942189
	BPP	1.05 (0.74,1.49)	1.07 (0.75, 1.52)	0.83 (0.49, 1.43)	1.32 (0.83, 2.11)	0.204594
	BADGE2H2O	1.08 (0.76,1.53)	1.12 (0.78, 1.60)	1.06 (0.63, 1.77)	1.18 (0.72, 1.93)	0.770704
	BPB	1.03 (0.69,1.53)	1.00 (0.67, 1.50)	1.14 (0.65, 2.01)	0.88 (0.50, 1.57)	0.534089
	BPZ	0.93 (0.59,1.46)	0.87 (0.55, 1.38)	1.04 (0.57, 1.90)	0.71 (0.35, 1.44)	0.424872
	BADGEH2O	1.18 (0.75,1.84)	1.18 (0.75, 1.86)	0.79 (0.38, 1.65)	1.62 (0.91, 2.89)	0.131802
Parabens	BuPB	1.04 (0.83, 1.30)	1.02 (0.80, 1.28)	1.04 (0.75, 1.43)	1.00 (0.73, 1.38)	0.873057
	BzPB	1.06 (0.84, 1.34)	1.01 (0.80, 1.29)	1.06 (0.76, 1.48)	0.96 (0.69, 1.35)	0.677216
Antimicrobials	TCC	1.14 (0.89, 1.45)	0.93 (0.71, 1.21)	1.02 (0.72, 1.44)	0.85 (0.60, 1.20)	0.398163
Phthalates and Alternatives	MEHP	1.29 (1.02, 1.64)*	1.20 (0.94, 1.54)	1.06 (0.76, 1.49)	1.36 (0.96, 1.93)#	0.305599
	MPHHP	1.05 (0.83, 1.32)	1.06 (0.83, 1.34)	0.93 (0.66, 1.30)	1.19 (0.86, 1.65)	0.286607
	MHiDP	0.90 (0.68, 1.18)	0.91 (0.68, 1.20)	0.73 (0.48, 1.11)	1.08 (0.75, 1.56)	0.158352
	MiDP	0.98 (0.64,1.48)	0.97 (0.63, 1.47)	0.85 (0.45, 1.62)	1.07 (0.61, 1.88)	0.598886
	MOP	1.20 (0.76,1.87)	1.21 (0.77, 1.90)	1.07 (0.56, 2.05)	1.37 (0.73, 2.57)	0.590721
	MHPP	1.06 (0.84, 1.33)	1.01 (0.79, 1.29)	1.14 (0.82, 1.59)	0.90 (0.65, 1.24)	0.275963
	MHxP	1.07 (0.85, 1.34)	1.01 (0.80, 1.28)	1.14 (0.82, 1.57)	0.90 (0.65, 1.23)	0.27063
	MPrP	0.97 (0.64,1.49)	0.84 (0.55, 1.30)	1.01 (0.58, 1.76)	0.67 (0.34, 1.32)	0.35635
	MMP	1.01 (0.81, 1.25)	0.98 (0.79, 1.22)	0.95 (0.70, 1.30)	1.01 (0.75, 1.38)	0.775424
	MiPP	1.22 (0.97, 1.54)#	1.17 (0.93, 1.48)	1.27 (0.92, 1.77)	1.08 (0.77, 1.50)	0.481277
	MHiNCH	1.05 (0.81, 1.35)	1.14 (0.85, 1.51)	0.89 (0.62, 1.28)	1.45 (1.01, 2.10)*	0.0357814
	MONCH	0.86 (0.69, 1.07)	0.84 (0.67, 1.06)	0.68 (0.49, 0.94)*	1.03 (0.75, 1.42)	0.0540935
	MCOCH	1.07 (0.86, 1.34)	1.09 (0.86, 1.37)	1.01 (0.73, 1.39)	1.18 (0.86, 1.62)	0.46208
	PA	1.60 (1.21, 2.12)*	1.48 (1.11, 1.98)*	1.76 (1.19, 2.61)*	1.26 (0.84, 1.89)	0.233857
Polycyclic Aromatic Hydrocarbons	PYR1	1.06 (0.84, 1.34)	0.93 (0.73, 1.19)	1.08 (0.76, 1.52)	0.82 (0.59, 1.13)	0.233259
	PHEN2/PHEN3	1.09 (0.88, 1.35)	0.99 (0.79, 1.24)	1.04 (0.76, 1.42)	0.94 (0.69, 1.28)	0.657873
	FLUO2/3/9	1.01 (0.82, 1.25)	0.91 (0.72, 1.14)	1.01 (0.73, 1.38)	0.82 (0.60, 1.12)	0.356647
	PHEN4	0.83 (0.63, 1.11)	0.76 (0.56, 1.01)#	0.86 (0.58, 1.29)	0.66 (0.43, 1.01)#	0.359219
Early term birth (ref = Fullterm Birth)
Chemical Class	Analyte	OR (95% CI) for each IQR increase in analyte concentration		OR (95% CI) for each IQR increase in analyte concentration		Psexint
Insecticides	∑Insecticides	0.97 (0.89,1.06)	1.02 (0.94, 1.12)	0.95 (0.84, 1.07)	1.10 (0.97, 1.25)	0.0937619
	∑Pyrethroids	1.00 (0.89, 1.12)	1.01 (0.89, 1.13)	1.00 (0.85, 1.18)	1.00 (0.85, 1.18)	0.996256
	PBA	0.98 (0.87, 1.10)	1.03 (0.92, 1.17)	1.05 (0.88, 1.24)	1.02 (0.86, 1.20)	0.834197
	TDCCA	1.00 (0.88, 1.13)	1.00 (0.88, 1.14)	1.02 (0.85, 1.21)	0.98 (0.82, 1.17)	0.783748
	∑Neonicotinoids	0.98 (0.86, 1.10)	1.02 (0.90, 1.15)	0.92 (0.78, 1.09)	1.14 (0.95, 1.37)	0.0830046
	∑OtherInsecticides	0.94 (0.82, 1.07)	1.05 (0.92, 1.20)	1.01 (0.84, 1.21)	1.06 (0.88, 1.27)	0.70426
	TCPY	1.00 (0.88, 1.14)	0.99 (0.87, 1.13)	0.95 (0.80, 1.14)	0.99 (0.83, 1.19)	0.76302
Fungicides and Herbicides	∑FungicidesHerbicides	0.98 (0.88, 1.10)	0.99 (0.88, 1.11)	0.94 (0.81, 1.10)	1.03 (0.87, 1.21)	0.451585
	24D	0.92 (0.83, 1.02)	1.07 (0.96, 1.19)	1.03 (0.89, 1.19)	1.10 (0.94, 1.28)	0.551303
Halogenated Phenols	∑HalogenatedPhenols	1.03 (0.93, 1.15)	0.94 (0.84, 1.04)	0.90 (0.77, 1.05)	0.97 (0.83, 1.12)	0.5115
	PCP	1.06 (0.94, 1.20)	0.95 (0.83, 1.08)	0.82 (0.69, 0.97)*	1.11 (0.93, 1.32)	0.00982881
Organophosphate Esters	∑OPEs	1.04 (0.93, 1.16)	0.96 (0.86, 1.07)	0.93 (0.80, 1.07)	0.99 (0.85, 1.15)	0.54172
	BDCPP	1.08 (0.95, 1.21)	0.96 (0.85, 1.10)	0.87 (0.73, 1.03)#	1.08 (0.91, 1.28)	0.0657535
	DPP	0.98 (0.88, 1.08)	1.03 (0.92, 1.14)	1.03 (0.89, 1.19)	1.02 (0.88, 1.19)	0.948054
Benzophenones	∑Benzophenones	0.84 (0.74, 0.97)*	1.09 (0.95, 1.26)	1.06 (0.87, 1.28)	1.11 (0.91, 1.36)	0.695512
	BP1	0.81 (0.71, 0.93)*	1.13 (0.98, 1.32)#	1.07 (0.88, 1.30)	1.17 (0.96, 1.43)	0.507311
	BP3	0.86 (0.76, 0.98)*	1.08 (0.95, 1.24)	1.07 (0.89, 1.29)	1.08 (0.90, 1.28)	0.971847
Bisphenols	∑Bisphenols	1.10 (0.99, 1.23)#	0.91 (0.82, 1.02)	0.91 (0.78, 1.05)	0.92 (0.79, 1.07)	0.889175
	BPS	1.08 (0.96, 1.22)	0.99 (0.87, 1.12)	1.05 (0.90, 1.24)	0.93 (0.78, 1.10)	0.28375
Parabens	∑Parabens	1.07 (0.91, 1.25)	0.96 (0.82, 1.14)	1.01 (0.81, 1.25)	0.91 (0.73, 1.14)	0.496724
	MePB	1.08 (0.92, 1.26)	0.96 (0.81, 1.13)	1.00 (0.81, 1.24)	0.90 (0.73, 1.12)	0.476358
	PrPB	1.06 (0.91, 1.24)	0.95 (0.81, 1.12)	0.95 (0.77, 1.18)	0.94 (0.76, 1.17)	0.941807
	EtPB	0.96 (0.86, 1.09)	1.03 (0.91, 1.17)	1.07 (0.90, 1.27)	0.99 (0.84, 1.17)	0.509774
Antimicrobials	∑Antimicrobials	0.95 (0.81, 1.11)	1.02 (0.87, 1.21)	0.95 (0.78, 1.17)	1.12 (0.90, 1.39)	0.266754
	TCS	0.98 (0.85, 1.13)	0.98 (0.84, 1.14)	0.92 (0.76, 1.11)	1.06 (0.87, 1.30)	0.281113
Phthalates and Alternatives	∑Phthalates&Alternatives	1.09 (0.94, 1.25)	0.96 (0.82, 1.12)	0.93 (0.77, 1.12)	0.98 (0.80, 1.19)	0.721684
	∑HMWPhthalates	1.03 (0.89, 1.20)	0.95 (0.81, 1.12)	0.94 (0.77, 1.15)	0.96 (0.78, 1.18)	0.911852
	∑DEHP	1.01 (0.87, 1.16)	0.98 (0.84, 1.15)	1.00 (0.83, 1.20)	0.96 (0.79, 1.16)	0.752034
	MEHHP	1.03 (0.90, 1.18)	0.96 (0.83, 1.12)	0.99 (0.82, 1.18)	0.94 (0.78, 1.12)	0.663432
	MEOHP	0.99 (0.86, 1.13)	1.00 (0.86, 1.16)	1.02 (0.86, 1.22)	0.97 (0.81, 1.16)	0.652223
	MECPP	1.02 (0.89, 1.18)	0.96 (0.82, 1.12)	0.98 (0.82, 1.18)	0.93 (0.77, 1.12)	0.638766
	MCMHP	0.94 (0.84, 1.06)	1.06 (0.93, 1.20)	1.08 (0.92, 1.27)	1.03 (0.88, 1.21)	0.648864
	∑DiNP	1.04 (0.91, 1.18)	0.95 (0.82, 1.09)	0.94 (0.78, 1.12)	0.94 (0.79, 1.11)	0.972984
	MCiOP	1.03 (0.92, 1.16)	0.96 (0.85, 1.08)	0.97 (0.83, 1.13)	0.94 (0.80, 1.10)	0.810377
	MHiNP	1.01 (0.89, 1.15)	0.95 (0.82, 1.09)	0.96 (0.80, 1.15)	0.93 (0.79, 1.10)	0.763285
	∑DPHP	0.94 (0.85, 1.04)	1.06 (0.96, 1.18)	1.06 (0.92, 1.23)	1.05 (0.91, 1.22)	0.910144
	MPCHP	0.92 (0.81, 1.04)	1.08 (0.94, 1.24)	1.05 (0.89, 1.25)	1.10 (0.91, 1.31)	0.736975
	MPOHP	1.02 (0.91, 1.14)	1.00 (0.89, 1.12)	1.02 (0.88, 1.19)	0.97 (0.83, 1.13)	0.593196
	∑DiDP	0.93 (0.83, 1.05)	1.06 (0.94, 1.20)	1.05 (0.89, 1.24)	1.05 (0.89, 1.24)	0.956422
	MCiNP	0.93 (0.81, 1.06)	1.08 (0.93, 1.24)	1.06 (0.88, 1.27)	1.07 (0.89, 1.29)	0.918519
	MBzP	1.00 (0.88, 1.13)	1.01 (0.88, 1.17)	1.02 (0.86, 1.21)	1.04 (0.87, 1.23)	0.888181
	MCPP	0.96 (0.87, 1.05)	1.04 (0.94, 1.15)	1.01 (0.88, 1.15)	1.04 (0.91, 1.20)	0.718661
	MCHpP	1.02 (0.90, 1.15)	0.95 (0.84, 1.08)	0.98 (0.83, 1.16)	0.92 (0.78, 1.08)	0.582186
	∑LMWPhthalates	1.03 (0.90, 1.18)	1.03 (0.89, 1.20)	1.00 (0.84, 1.20)	1.06 (0.87, 1.28)	0.678934
	MEP	1.05 (0.91, 1.20)	1.02 (0.88, 1.18)	0.99 (0.82, 1.19)	1.04 (0.86, 1.27)	0.678508
	MnBP/MiBP	1.00 (0.88, 1.15)	1.05 (0.91, 1.21)	1.10 (0.92, 1.31)	1.00 (0.83, 1.20)	0.443919
	∑DINCH	1.04 (0.91, 1.19)	1.00 (0.87, 1.15)	0.97 (0.82, 1.16)	1.02 (0.86, 1.22)	0.680707
Polycyclic Aromatic Hydrocarbons	∑PAHs	1.19 (1.05, 1.35)*	0.92 (0.81, 1.06)	0.98 (0.81, 1.17)	0.88 (0.74, 1.05)	0.403821
	NAP2	1.13 (1.00, 1.28)#	0.97 (0.85, 1.10)	1.05 (0.89, 1.23)	0.89 (0.75, 1.07)	0.180705
	NAP1	1.04 (0.93, 1.17)	0.98 (0.87, 1.09)	1.00 (0.86, 1.17)	0.95 (0.81, 1.11)	0.626988
	PHEN1/PHEN9	1.06 (0.94, 1.20)	0.96 (0.85, 1.08)	1.01 (0.86, 1.20)	0.94 (0.79, 1.11)	0.511161
Chemical Class	Analyte	OR (95% CI) among those with detectable compared to non-detectable analyte concentrations		OR (95% CI) among those with detectable compared to non-detectable analyte concentrations		Psexint
Insecticides	CDCCA	1.08 (0.88, 1.33)	0.95 (0.78, 1.17)	1.08 (0.81, 1.45)	0.84 (0.63, 1.12)	0.218738
	FPBA	1.10 (0.84, 1.44)	0.93 (0.70, 1.22)	0.91 (0.62, 1.32)	0.96 (0.65, 1.42)	0.839663
	NDMA	0.96 (0.78, 1.17)	1.05 (0.85, 1.30)	1.11 (0.84, 1.47)	0.99 (0.74, 1.33)	0.582058
	THX	0.96 (0.77, 1.19)	1.08 (0.86, 1.34)	1.36 (0.99, 1.85)#	0.84 (0.63, 1.14)	0.0292628
	IMI	0.99 (0.80, 1.24)	1.01 (0.81, 1.26)	0.94 (0.69, 1.28)	1.10 (0.80, 1.53)	0.481739
	NDMT	1.02 (0.82, 1.27)	1.00 (0.80, 1.24)	0.95 (0.70, 1.28)	1.05 (0.76, 1.44)	0.644154
	ACE	1.06 (0.84, 1.32)	0.98 (0.78, 1.24)	1.11 (0.80, 1.54)	0.87 (0.63, 1.19)	0.290234
	CLO	0.99 (0.76, 1.28)	1.05 (0.81, 1.37)	1.03 (0.71, 1.48)	1.08 (0.74, 1.56)	0.860661
	TA	0.96 (0.72, 1.29)	1.04 (0.78, 1.39)	0.98 (0.67, 1.44)	1.15 (0.74, 1.79)	0.590213
	IMZ	1.09 (0.83, 1.44)	0.93 (0.70, 1.23)	0.86 (0.59, 1.25)	1.06 (0.70, 1.62)	0.451887
	NIT	1.02 (0.75, 1.37)	0.98 (0.73, 1.33)	0.78 (0.53, 1.15)	1.40 (0.84, 2.32)	0.0747974
	DINF	0.84 (0.61, 1.16)	1.20 (0.87, 1.65)	1.14 (0.72, 1.78)	1.24 (0.79, 1.96)	0.77997
	CINA6	0.91 (0.66, 1.24)	1.13 (0.83, 1.56)	1.31 (0.84, 2.03)	1.00 (0.64, 1.57)	0.407049
	FLNC	1.00 (0.72,1.39)	1.01 (0.73, 1.41)	0.88 (0.57, 1.36)	1.21 (0.73, 1.99)	0.34616
	THI	1.19 (0.84,1.69)	0.88 (0.62, 1.26)	0.94 (0.56, 1.56)	0.85 (0.52, 1.39)	0.794219
	PNP	0.95 (0.78, 1.15)	1.06 (0.85, 1.32)	1.05 (0.80, 1.38)	1.06 (0.80, 1.40)	0.97773
	SUF	0.88 (0.67, 1.15)	1.19 (0.90, 1.57)	1.04 (0.72, 1.51)	1.24 (0.85, 1.81)	0.503286
Fungicides and Herbicides	METB	0.89 (0.65, 1.22)	1.13 (0.83, 1.56)	0.97 (0.63, 1.49)	1.35 (0.85, 2.15)	0.304352
	T245	0.84 (0.59,1.20)	1.17 (0.82, 1.67)	1.13 (0.69, 1.84)	1.24 (0.74, 2.06)	0.801418
	ATZ	0.93 (0.63,1.37)	1.11 (0.75, 1.65)	1.25 (0.70, 2.23)	0.95 (0.56, 1.61)	0.486765
Halogenated Phenols	TECP2346	0.97 (0.68,1.40)	1.12 (0.77, 1.63)	0.81 (0.51, 1.28)	1.80 (0.97, 3.34)	0.0374532
	TCP245/TCP246	1.06 (0.72,1.56)	1.04 (0.71, 1.54)	1.32 (0.76, 2.32)	0.79 (0.46, 1.36)	0.196644
Organophosphate Esters	TEP	1.13 (0.92, 1.38)	0.90 (0.73, 1.10)	0.89 (0.68, 1.18)	0.89 (0.67, 1.19)	0.996546
	TPhP	1.03 (0.82, 1.30)	0.97 (0.77, 1.23)	0.91 (0.65, 1.27)	1.03 (0.74, 1.44)	0.598491
	DBUP/DiBP	0.94 (0.72, 1.22)	1.07 (0.82, 1.40)	1.16 (0.80, 1.70)	1.01 (0.70, 1.45)	0.590704
	TBOEP	1.38 (1.06, 1.79)*	0.71 (0.54, 0.92)*	0.83 (0.56, 1.21)	0.63 (0.44, 0.91)*	0.31909
	TnBP/TiBP	0.90 (0.62,1.30)	1.18 (0.80, 1.75)	1.33 (0.79, 2.24)	0.93 (0.58, 1.49)	0.2836
Benzophenones	BP8	1.11 (0.90, 1.35)	0.97 (0.79, 1.20)	1.04 (0.78, 1.39)	0.91 (0.68, 1.22)	0.515638
	OH4BP	0.94 (0.78, 1.15)	1.04 (0.85, 1.27)	0.89 (0.68, 1.17)	1.22 (0.91, 1.62)	0.121397
	BP6	1.01 (0.81, 1.26)	1.02 (0.81, 1.28)	1.03 (0.76, 1.40)	1.04 (0.75, 1.43)	0.975693
Bisphenols	BPF	0.91 (0.75, 1.10)	1.13 (0.93, 1.38)	1.03 (0.78, 1.36)	1.26 (0.95, 1.66)	0.315243
	BPA	1.17 (0.95, 1.42)	0.88 (0.72, 1.09)	0.91 (0.68, 1.21)	0.86 (0.65, 1.14)	0.776941
	BADGE	0.99 (0.74, 1.33)	0.99 (0.74, 1.33)	0.92 (0.62, 1.37)	1.06 (0.68, 1.65)	0.645179
	BPAP	1.00 (0.74, 1.36)	1.07 (0.79, 1.46)	0.91 (0.61, 1.37)	1.36 (0.85, 2.19)	0.205917
	BPP	1.09 (0.80,1.49)	0.91 (0.66, 1.24)	0.90 (0.58, 1.38)	0.94 (0.60, 1.48)	0.876997
	BADGE2H2O	0.86 (0.60,1.22)	1.12 (0.79, 1.60)	1.31 (0.78, 2.21)	0.99 (0.61, 1.60)	0.439137
	BPB	1.13 (0.79,1.60)	0.97 (0.67, 1.38)	0.77 (0.48, 1.25)	1.22 (0.72, 2.07)	0.211811
	BPZ	1.07 (0.73,1.57)	1.02 (0.69, 1.50)	1.45 (0.78, 2.69)	0.76 (0.46, 1.25)	0.10664
	BADGEH2O	1.12 (0.74,1.69)	0.92 (0.61, 1.40)	0.89 (0.52, 1.55)	0.98 (0.52, 1.84)	0.826439
Parabens	BuPB	0.90 (0.73, 1.11)	1.07 (0.86, 1.33)	0.98 (0.74, 1.30)	1.17 (0.86, 1.58)	0.395934
	BzPB	1.10 (0.89, 1.36)	0.94 (0.75, 1.16)	0.88 (0.66, 1.18)	1.01 (0.74, 1.38)	0.524716
Antimicrobials	TCC	0.96 (0.76, 1.20)	1.16 (0.90, 1.50)	1.12 (0.82, 1.52)	1.21 (0.88, 1.66)	0.70003
Phthalates and Alternatives	MEHP	0.96 (0.78, 1.18)	1.09 (0.88, 1.36)	1.10 (0.82, 1.47)	1.06 (0.79, 1.44)	0.878582
	MPHHP	1.15 (0.93, 1.42)	0.91 (0.73, 1.13)	0.94 (0.70, 1.25)	0.87 (0.65, 1.17)	0.703858
	MHiDP	0.98 (0.77, 1.25)	1.05 (0.82, 1.34)	1.08 (0.77, 1.51)	1.01 (0.72, 1.42)	0.785343
	MiDP	1.03 (0.71,1.48)	0.95 (0.66, 1.38)	1.04 (0.61, 1.76)	0.90 (0.53, 1.50)	0.699276
	MOP	1.08 (0.71,1.65)	0.92 (0.60, 1.41)	1.01 (0.56, 1.85)	0.82 (0.44, 1.49)	0.616285
	MHPP	1.06 (0.86, 1.31)	0.92 (0.73, 1.15)	0.79 (0.59, 1.05)	1.09 (0.81, 1.46)	0.106744
	MHxP	0.95 (0.77, 1.17)	1.03 (0.83, 1.29)	0.96 (0.72, 1.26)	1.12 (0.84, 1.50)	0.40839
	MPrP	1.06 (0.73,1.54)	1.04 (0.71, 1.52)	1.00 (0.60, 1.67)	1.11 (0.64, 1.92)	0.780199
	MMP	1.11 (0.91, 1.35)	0.91 (0.75, 1.12)	0.85 (0.64, 1.13)	1.00 (0.75, 1.33)	0.427523
	MiPP	1.07 (0.86, 1.32)	0.96 (0.77, 1.19)	1.11 (0.81, 1.51)	0.84 (0.62, 1.13)	0.20092
	MHiNCH	1.15 (0.91, 1.46)	0.91 (0.69, 1.19)	0.86 (0.63, 1.19)	0.94 (0.69, 1.28)	0.695834
	MONCH	1.00 (0.81, 1.23)	1.09 (0.88, 1.36)	1.23 (0.93, 1.64)	0.96 (0.72, 1.29)	0.219815
	MCOCH	1.30 (1.06, 1.59)*	0.80 (0.65, 1.00)#	0.79 (0.60, 1.05)	0.83 (0.62, 1.10)	0.818657
	PA	1.10 (0.83, 1.46)	0.96 (0.72, 1.29)	0.88 (0.59, 1.31)	1.04 (0.70, 1.56)	0.542281
Polycyclic Aromatic Hydrocarbons	PYR1	1.11 (0.90, 1.37)	1.01 (0.80, 1.26)	1.01 (0.74, 1.37)	1.05 (0.77, 1.43)	0.871612
	PHEN2/PHEN3	0.99 (0.82, 1.21)	1.12 (0.91, 1.38)	1.10 (0.83, 1.45)	1.23 (0.93, 1.64)	0.563976
	FLUO2/3/9	1.06 (0.87, 1.29)	1.07 (0.87, 1.31)	1.01 (0.76, 1.33)	1.18 (0.89, 1.57)	0.414102
	PHEN4	0.76 (0.58, 0.99)*	1.44 (1.10, 1.89)*	1.49 (1.02, 2.18)*	1.45 (0.99, 2.11)#	0.920106
Late term birth (ref = Fullterm Birth)
Chemical Class	Analyte	OR (95% CI) for each IQR increase in analyte concentration		OR (95% CI) for each IQR increase in analyte concentration		Psexint
Insecticides	∑Insecticides	1.03 (0.95,1.11)	1.02 (0.94, 1.10)	0.98 (0.87, 1.10)	1.05 (0.94, 1.16)	0.37084
	∑Pyrethroids	0.98 (0.88, 1.08)	0.96 (0.87, 1.07)	0.87 (0.74, 1.01)#	1.05 (0.91, 1.21)	0.0694206
	PBA	0.99 (0.89, 1.10)	0.98 (0.88, 1.09)	0.88 (0.76, 1.02)#	1.07 (0.93, 1.23)	0.0549686
	TDCCA	0.98 (0.88, 1.10)	0.97 (0.87, 1.09)	0.86 (0.73, 1.01)#	1.08 (0.93, 1.26)	0.0451594
	∑Neonicotinoids	1.03 (0.92, 1.15)	1.02 (0.91, 1.15)	1.02 (0.87, 1.20)	1.02 (0.88, 1.19)	0.972719
	∑OtherInsecticides	1.13 (1.01, 1.27)*	1.13 (1.00, 1.27)*	1.19 (1.02, 1.40)*	1.06 (0.91, 1.24)	0.276087
	TCPY	1.12 (1.00, 1.25)#	1.13 (1.00, 1.27)*	1.23 (1.05, 1.44)*	1.02 (0.87, 1.19)	0.0734527
Fungicides and Herbicides	∑FungicidesHerbicides	1.09 (0.99, 1.19)#	1.06 (0.96, 1.17)	1.03 (0.89, 1.19)	1.08 (0.94, 1.23)	0.649416
	24D	1.07 (0.97, 1.17)	1.04 (0.94, 1.15)	1.06 (0.92, 1.23)	1.01 (0.89, 1.16)	0.62695
Halogenated Phenols	∑HalogenatedPhenols	1.03 (0.94, 1.13)	0.99 (0.90, 1.10)	0.95 (0.82, 1.09)	1.03 (0.91, 1.18)	0.371456
	PCP	1.03 (0.92, 1.15)	1.02 (0.91, 1.15)	1.02 (0.87, 1.19)	1.01 (0.87, 1.18)	0.938298
Organophosphate Esters	∑OPEs	1.02 (0.93, 1.12)	1.02 (0.92, 1.12)	1.03 (0.90, 1.18)	1.00 (0.88, 1.13)	0.730592
	BDCPP	0.90 (0.81, 1.00)#	0.90 (0.80, 1.01)#	0.96 (0.82, 1.12)	0.84 (0.72, 0.97)*	0.193389
	DPP	1.03 (0.94, 1.13)	1.04 (0.94, 1.14)	1.04 (0.92, 1.19)	1.02 (0.90, 1.16)	0.801752
Benzophenones	∑Benzophenones	1.02 (0.91, 1.15)	0.96 (0.84, 1.09)	0.89 (0.75, 1.07)	1.01 (0.86, 1.20)	0.28215
	BP1	1.05 (0.94, 1.19)	0.97 (0.85, 1.11)	0.93 (0.78, 1.11)	1.00 (0.84, 1.19)	0.526932
	BP3	1.01 (0.91, 1.13)	0.96 (0.85, 1.08)	0.89 (0.76, 1.05)	1.02 (0.87, 1.20)	0.219625
Bisphenols	∑Bisphenols	1.02 (0.93, 1.13)	1.01 (0.92, 1.12)	1.09 (0.95, 1.25)	0.94 (0.82, 1.08)	0.126238
	BPS	0.89 (0.80, 0.99)*	0.91 (0.82, 1.01)#	0.94 (0.81, 1.08)	0.88 (0.76, 1.01)#	0.51718
Parabens	∑Parabens	1.06 (0.92, 1.22)	1.10 (0.95, 1.28)	1.09 (0.90, 1.33)	1.10 (0.90, 1.34)	0.956018
	MePB	1.06 (0.92, 1.22)	1.10 (0.95, 1.28)	1.08 (0.89, 1.31)	1.11 (0.91, 1.34)	0.869104
	PrPB	1.05 (0.91, 1.20)	1.08 (0.93, 1.24)	1.02 (0.85, 1.24)	1.12 (0.92, 1.35)	0.519141
	EtPB	1.01 (0.91, 1.13)	1.02 (0.92, 1.14)	1.05 (0.91, 1.23)	0.98 (0.85, 1.14)	0.517307
Antimicrobials	∑Antimicrobials	0.97 (0.84, 1.12)	0.97 (0.83, 1.12)	1.11 (0.92, 1.34)	0.81 (0.66, 0.99)*	0.0161322
	TCS	0.97 (0.85, 1.11)	0.96 (0.84, 1.10)	1.12 (0.94, 1.33)	0.80 (0.66, 0.96)*	0.00594229
Phthalates and Alternatives	∑Phthalates&Alternatives	0.93 (0.81, 1.07)	0.96 (0.83, 1.11)	0.99 (0.83, 1.18)	0.91 (0.76, 1.09)	0.482845
	∑HMWPhthalates	0.94 (0.82, 1.09)	0.95 (0.82, 1.11)	0.97 (0.80, 1.17)	0.92 (0.76, 1.10)	0.617298
	∑DEHP	0.97 (0.84, 1.11)	0.98 (0.85, 1.13)	1.01 (0.85, 1.21)	0.93 (0.78, 1.11)	0.457565
	MEHHP	0.97 (0.85, 1.10)	0.99 (0.86, 1.14)	1.01 (0.85, 1.19)	0.96 (0.81, 1.13)	0.623151
	MEOHP	0.97 (0.85, 1.10)	0.97 (0.85, 1.12)	1.01 (0.86, 1.20)	0.93 (0.79, 1.10)	0.41384
	MECPP	0.96 (0.84, 1.10)	0.98 (0.85, 1.13)	1.03 (0.87, 1.23)	0.91 (0.77, 1.08)	0.248161
	MCMHP	0.98 (0.88, 1.09)	0.98 (0.88, 1.10)	1.01 (0.87, 1.17)	0.95 (0.82, 1.10)	0.509443
	∑DiNP	0.95 (0.84, 1.07)	0.95 (0.84, 1.07)	1.01 (0.85, 1.19)	0.88 (0.75, 1.03)#	0.201474
	MCiOP	0.93 (0.84, 1.03)	0.92 (0.83, 1.03)	0.96 (0.83, 1.11)	0.88 (0.77, 1.01)#	0.362915
	MHiNP	0.97 (0.86, 1.09)	0.96 (0.85, 1.09)	0.94 (0.79, 1.11)	0.97 (0.83, 1.13)	0.750523
	∑DPHP	0.94 (0.86, 1.04)	0.94 (0.86, 1.04)	0.93 (0.82, 1.07)	0.94 (0.82, 1.08)	0.917762
	MPCHP	0.92 (0.82, 1.04)	0.91 (0.80, 1.03)	0.93 (0.80, 1.09)	0.86 (0.73, 1.01)#	0.438136
	MPOHP	0.98 (0.89, 1.09)	0.99 (0.89, 1.10)	0.96 (0.83, 1.11)	1.01 (0.88, 1.16)	0.604866
	∑DiDP	0.94 (0.84, 1.04)	0.92 (0.83, 1.03)	0.96 (0.82, 1.11)	0.88 (0.76, 1.02)	0.418701
	MCiNP	0.92 (0.81, 1.04)	0.90 (0.79, 1.03)	0.96 (0.81, 1.13)	0.84 (0.71, 0.99)*	0.250819
	MBzP	0.90 (0.81, 1.02)#	0.91 (0.81, 1.03)	0.89 (0.76, 1.04)	0.93 (0.80, 1.09)	0.626415
	MCPP	0.97 (0.88, 1.06)	0.96 (0.88, 1.06)	1.02 (0.90, 1.15)	0.91 (0.80, 1.02)	0.178137
	MCHpP	0.99 (0.88, 1.10)	0.98 (0.87, 1.10)	0.96 (0.82, 1.13)	0.97 (0.84, 1.13)	0.942006
	∑LMWPhthalates	0.93 (0.82, 1.06)	0.96 (0.84, 1.10)	0.98 (0.83, 1.16)	0.92 (0.77, 1.10)	0.56157
	MEP	0.91 (0.80, 1.03)	0.92 (0.80, 1.06)	0.93 (0.79, 1.11)	0.89 (0.75, 1.06)	0.666367
	MnBP/MiBP	0.91 (0.81, 1.02)	0.94 (0.83, 1.06)	0.98 (0.84, 1.15)	0.88 (0.76, 1.03)	0.290556
	∑DINCH	0.91 (0.80, 1.03)	0.92 (0.81, 1.05)	0.83 (0.70, 0.99)*	1.01 (0.86, 1.18)	0.0821867
Polycyclic Aromatic Hydrocarbons	∑PAHs	0.94 (0.84, 1.06)	0.96 (0.85, 1.09)	0.92 (0.78, 1.10)	0.98 (0.83, 1.15)	0.607436
	NAP2	0.92 (0.83, 1.02)	0.93 (0.83, 1.04)	0.89 (0.77, 1.03)	0.96 (0.83, 1.12)	0.439386
	NAP1	0.98 (0.89, 1.09)	0.98 (0.89, 1.09)	0.93 (0.80, 1.07)	1.03 (0.89, 1.19)	0.311418
	PHEN1/PHEN9	0.92 (0.83, 1.02)	0.92 (0.83, 1.03)	0.92 (0.79, 1.06)	0.93 (0.80, 1.07)	0.913507
Chemical Class	Analyte	OR (95% CI) among those with detectable compared to non-detectable analyte concentrations		OR (95% CI) among those with detectable compared to non-detectable analyte concentrations		Psexint
Insecticides	CDCCA	0.91 (0.76, 1.10)	0.93 (0.77, 1.12)	0.84 (0.64, 1.10)	1.02 (0.79, 1.32)	0.317476
	FPBA	1.11 (0.87, 1.41)	1.12 (0.88, 1.43)	1.15 (0.82, 1.61)	1.11 (0.79, 1.55)	0.886525
	NDMA	1.07 (0.89, 1.29)	1.10 (0.91, 1.33)	0.97 (0.75, 1.26)	1.23 (0.95, 1.59)	0.202314
	THX	0.95 (0.78, 1.16)	0.98 (0.81, 1.20)	0.95 (0.72, 1.25)	1.01 (0.77, 1.33)	0.740658
	IMI	1.06 (0.88, 1.29)	1.08 (0.89, 1.31)	1.08 (0.81, 1.43)	1.08 (0.82, 1.41)	0.996301
	NDMT	0.95 (0.78, 1.16)	0.96 (0.79, 1.17)	0.95 (0.71, 1.26)	0.97 (0.73, 1.28)	0.916675
	ACE	1.04 (0.85, 1.27)	1.06 (0.86, 1.30)	1.06 (0.79, 1.41)	1.07 (0.80, 1.42)	0.971759
	CLO	0.99 (0.78, 1.25)	1.01 (0.80, 1.28)	1.11 (0.80, 1.54)	0.92 (0.66, 1.29)	0.441464
	TA	1.04 (0.81, 1.35)	1.06 (0.82, 1.37)	1.15 (0.82, 1.62)	0.93 (0.62, 1.39)	0.432485
	IMZ	1.11 (0.86, 1.43)	1.14 (0.88, 1.47)	1.20 (0.84, 1.72)	1.07 (0.75, 1.54)	0.677198
	NIT	1.01 (0.77, 1.32)	1.02 (0.77, 1.34)	1.05 (0.72, 1.54)	0.97 (0.65, 1.44)	0.768891
	DINF	0.93 (0.71, 1.23)	0.95 (0.72, 1.26)	0.99 (0.66, 1.48)	0.91 (0.62, 1.34)	0.772535
	CINA6	1.17 (0.90, 1.52)	1.21 (0.92, 1.58)	1.17 (0.81, 1.68)	1.24 (0.84, 1.82)	0.826786
	FLNC	0.74 (0.54,1.02)#	0.76 (0.55, 1.04)#	0.69 (0.43, 1.10)	0.82 (0.53, 1.27)	0.600282
	THI	0.85 (0.60,1.22)	0.88 (0.61, 1.27)	0.82 (0.48, 1.40)	0.94 (0.58, 1.52)	0.7035
	PNP	1.00 (0.84, 1.19)	1.01 (0.84, 1.21)	0.88 (0.68, 1.13)	1.14 (0.89, 1.45)	0.145095
	SUF	0.92 (0.72, 1.18)	0.97 (0.74, 1.25)	1.23 (0.87, 1.72)	0.76 (0.53, 1.08)	0.048757
Fungicides and Herbicides	METB	1.09 (0.84, 1.41)	1.10 (0.85, 1.43)	1.19 (0.82, 1.74)	1.02 (0.71, 1.46)	0.552036
	T245	0.83 (0.60,1.14)	0.83 (0.60, 1.15)	0.74 (0.46, 1.18)	0.93 (0.60, 1.44)	0.484389
	ATZ	0.65 (0.44,0.96)*	0.66 (0.45, 0.99)*	0.48 (0.25, 0.94)*	0.82 (0.50, 1.34)	0.218305
Halogenated Phenols	TECP2346	1.22 (0.89,1.68)	1.33 (0.96, 1.83)#	1.16 (0.73, 1.84)	1.46 (0.94, 2.26)	0.473355
	TCP245/TCP246	1.03 (0.72,1.48)	1.08 (0.75, 1.56)	0.84 (0.50, 1.41)	1.43 (0.86, 2.36)	0.149748
Organophosphate Esters	TEP	0.95 (0.79, 1.14)	0.94 (0.78, 1.13)	0.96 (0.74, 1.24)	0.92 (0.71, 1.20)	0.835882
	TPhP	1.02 (0.83, 1.26)	1.03 (0.83, 1.27)	1.06 (0.78, 1.43)	0.99 (0.74, 1.34)	0.777077
	DBUP/DiBP	0.80 (0.63, 1.03)#	0.83 (0.64, 1.07)	0.91 (0.64, 1.28)	0.74 (0.52, 1.06)	0.439092
	TBOEP	1.11 (0.86, 1.42)	1.12 (0.87, 1.44)	0.98 (0.67, 1.43)	1.26 (0.89, 1.76)	0.338761
	TnBP/TiBP	1.14 (0.80,1.62)	1.18 (0.83, 1.70)	1.01 (0.60, 1.70)	1.24 (0.79, 1.95)	0.540048
Benzophenones	BP8	0.86 (0.72, 1.03)#	0.89 (0.74, 1.06)	0.85 (0.66, 1.10)	0.91 (0.71, 1.16)	0.723613
	OH4BP	0.90 (0.76, 1.08)	0.89 (0.74, 1.07)	0.96 (0.74, 1.24)	0.81 (0.63, 1.05)	0.351031
	BP6	1.06 (0.86, 1.31)	1.13 (0.91, 1.39)	1.10 (0.82, 1.47)	1.13 (0.84, 1.52)	0.89575
Bisphenols	BPF	0.90 (0.76, 1.07)	0.92 (0.77, 1.09)	0.79 (0.62, 1.02)#	1.06 (0.82, 1.35)	0.108869
	BPA	0.86 (0.71, 1.03)	0.86 (0.71, 1.05)	0.81 (0.62, 1.06)	0.91 (0.70, 1.18)	0.527108
	BADGE	1.44 (1.14, 1.83)*	1.44 (1.13, 1.84)*	1.33 (0.94, 1.87)	1.55 (1.10, 2.17)*	0.537438
	BPAP	0.87 (0.64, 1.18)	0.90 (0.66, 1.22)	0.94 (0.61, 1.45)	0.84 (0.54, 1.30)	0.721133
	BPP	0.89 (0.65,1.20)	0.90 (0.66, 1.22)	0.87 (0.56, 1.35)	0.92 (0.60, 1.41)	0.852655
	BADGE2H2O	1.03 (0.77,1.39)	1.03 (0.76, 1.38)	0.97 (0.64, 1.49)	1.08 (0.72, 1.62)	0.728156
	BPB	0.98 (0.70,1.37)	1.01 (0.71, 1.42)	1.28 (0.81, 2.03)	0.76 (0.46, 1.28)	0.142882
	BPZ	0.96 (0.66,1.38)	0.97 (0.67, 1.41)	1.13 (0.68, 1.87)	0.82 (0.48, 1.41)	0.404001
	BADGEH2O	1.12 (0.77,1.63)	1.16 (0.80, 1.71)	1.10 (0.65, 1.87)	1.22 (0.71, 2.10)	0.778477
Parabens	BuPB	1.00 (0.82, 1.20)	0.98 (0.81, 1.19)	0.97 (0.75, 1.26)	0.99 (0.77, 1.29)	0.911427
	BzPB	0.99 (0.81, 1.20)	1.01 (0.83, 1.23)	0.98 (0.74, 1.29)	1.04 (0.79, 1.37)	0.743283
Antimicrobials	TCC	0.84 (0.68, 1.03)#	0.85 (0.68, 1.07)	0.82 (0.62, 1.10)	0.87 (0.66, 1.15)	0.755374
Phthalates and Alternatives	MEHP	1.06 (0.88, 1.28)	1.12 (0.92, 1.36)	1.08 (0.83, 1.41)	1.14 (0.87, 1.48)	0.767877
	MPHHP	0.89 (0.73, 1.08)	0.91 (0.74, 1.11)	0.89 (0.68, 1.17)	0.93 (0.71, 1.22)	0.815751
	MHiDP	0.96 (0.77, 1.20)	0.99 (0.79, 1.25)	1.06 (0.77, 1.45)	0.93 (0.68, 1.27)	0.576028
	MiDP	1.16 (0.84,1.60)	1.14 (0.83, 1.58)	1.05 (0.65, 1.69)	1.23 (0.79, 1.92)	0.631304
	MOP	0.92 (0.60,1.40)	0.94 (0.62, 1.44)	0.85 (0.46, 1.59)	1.02 (0.57, 1.82)	0.671658
	MHPP	1.13 (0.93, 1.36)	1.13 (0.93, 1.38)	1.10 (0.85, 1.43)	1.15 (0.89, 1.50)	0.810856
	MHxP	0.84 (0.70, 1.01)#	0.83 (0.68, 1.00)#	0.86 (0.66, 1.11)	0.80 (0.62, 1.03)#	0.68314
	MPrP	1.02 (0.72,1.45)	1.10 (0.76, 1.57)	0.85 (0.49, 1.45)	1.37 (0.85, 2.19)	0.184924
	MMP	1.06 (0.89, 1.26)	1.09 (0.91, 1.31)	1.09 (0.85, 1.41)	1.08 (0.84, 1.39)	0.945108
	MiPP	0.80 (0.65, 0.99)*	0.82 (0.67, 1.02)#	0.84 (0.63, 1.13)	0.81 (0.60, 1.08)	0.835448
	MHiNCH	1.08 (0.86, 1.35)	1.17 (0.92, 1.47)	1.03 (0.77, 1.38)	1.29 (0.96, 1.72)#	0.232407
	MONCH	0.88 (0.73, 1.06)	0.93 (0.77, 1.13)	0.82 (0.64, 1.06)	1.04 (0.81, 1.34)	0.181881
	MCOCH	0.88 (0.73, 1.06)	0.93 (0.76, 1.14)	0.89 (0.69, 1.15)	0.97 (0.75, 1.25)	0.615392
	PA	0.81 (0.62, 1.08)	0.84 (0.63, 1.11)	1.02 (0.69, 1.51)	0.70 (0.47, 1.04)#	0.174796
Polycyclic Aromatic Hydrocarbons	PYR1	0.75 (0.63, 0.90)*	0.78 (0.64, 0.95)*	0.75 (0.57, 0.97)*	0.80 (0.62, 1.04)#	0.672725
	PHEN2/PHEN3	0.86 (0.72, 1.03)#	0.92 (0.76, 1.10)	0.90 (0.70, 1.16)	0.92 (0.72, 1.18)	0.876333
	FLUO2/3/9	0.87 (0.73, 1.04)	0.93 (0.77, 1.12)	0.91 (0.71, 1.18)	0.93 (0.72, 1.19)	0.921268
	PHEN4	0.85 (0.68, 1.08)	0.90 (0.71, 1.14)	1.16 (0.84, 1.59)	0.67 (0.47, 0.96)*	0.0231094
Data were obtained from mixed effect logistic regression models where analytes in the upper half of the table were modeled as continuous variables (detected in ≥ 70% of urine samples), while those in the bottom half of the table were modeled as ≥ compared to < the lower limit of detection (detected in 10–69.9% of urine samples). The proportion of samples detected ≥ the lower limit of detection ca…

[truncated: 8 more sheets: eTable 8, eTable 9, eTable 10, eTable 11, eTable 12, eTable 13, eTable 14, eTable 15]
